# Supplementary material for: Identification of GOLPH3 Partners in Drosophila Unveils Potential Novel Roles in Tumorigenesis and Neural Disorders
Source: Cells. 2021 Sep 6;10(9):2336. doi: 10.3390/cells10092336 (PMC8468827; doi:10.3390/cells10092336)
Supplement: Supplementary file 1 [file cells-10-02336-s001.zip › Table S1.xlsx]

## Sheet: Supp. Tab
Table S1	List of dGOLPH3-interacting proteins identified through AP-MS from Drosophila testes espressing dGOLPH3-RFP
	UniProtKD	Drosophila annotation	Drosophila	Peptides	Unique	PEP	Human ortholog
	entry	symbol	symbol		peptides		symbol
	Q9VQ93	CG7085	sauron	13	13	0	GOLPH3
	Q9W2H8	CG9485	CG9485	26	26	0	AGL
	P91938	CG2151	Trxr-1	16	2	4.8164e-225	TXNRD2
	Q9VJ86	CG10302	bsf	36	36	9.8446e-211	LRPPRC
	Q9VA37	CG1349	dj-1β	4	4	5.2347e-150	PARK7
	E2QCS7	CG17097	CG17097	17	17	6.9151e-124	LIPF
	Q0E8Q7	CG31731	Eato	18	18	2.8375e-121	ABCA3
	Q9W0B8	CG7961	αCOP	33	33	3.7063e-115	COPA
	P53501	CG10067	Act57B	12	1	1.9746e-102	ACTB
	Q9VN25	CG9805	eIF3a	18	18	3.3113e-96	EIF3A
	O17445	CG17420	RpL15	2	2	1.0028e-91	RPL15
	Q9W1Y1	CG3501	EMC8-9	4	4	5.9425e-88	EMC8
	Q9VSM6	CG6372	S-Lap1	11	4	3.0981e-85	LAP3
	Q9W0X0	CG2727	emp	14	14	8.0597e-79	SCARB2
	Q9W2Y3	CG2974	Naxe	4	4	1.7572e-73	NAXE
	P45437	CG6223	βCOP	10	10	2.6361e-71	COPB1
	O62621	CG6699	β'COP	14	14	6.2145e-70	COPB2
	O18332	CG3320	Rab1	4	3	3.7355e-69	RAB1A
	Q7KN75	CG5170	Dp1	13	13	1.1147e-68	HDLBP
	Q9W098	CG12035	CG12035	3	3	3.1455e-68	no orthologs
	Q9VJ19	CG10652	RpL30	4	4	6.371e-67	RPL30
	Q9VJ64	CG10383	CG10383	12	12	2.2385e-64	SERAC1
	Q9VKY2	CG5366	Cand1	19	19	3.8699e-64	CAND1
	Q8IFW4	CG3315	TrxT	4	4	6.7123e-64	TXN
	Q9VQI7	CG3083	Prx6005	1	1	7.766e-62	PRDX6
	Q9VGA0	CG10091	GstD9	2	2	5.8351e-60	GSTT2
	P31009	CG5920	RpS2	6	6	1.8626e-58	RPS2
	P29310	CG17870	14-3-3ζ	4	3	1.3584e-57	YWHAZ
	Q9VFC4	CG6752	CG6752	5	5	1.5217e-57	RNF123
	Q24186	CG8922	RpS5a	3	3	8.3277e-54	RPS5
	P00408	CG34069	mt:CoII	4	4	2.9862e-53	MTCO2P12
	Q59DP8	CG42314	PMCA	8	8	3.0003e-53	ATP2B3
	P25161	CG42641	Rpn3	13	13	3.5437e-53	PSMD3
	O76927	CG2986	RpS21	2	2	1.7067e-51	RPS21
	Q9W3P6	CG10920	CG10920	2	2	1.7468e-51	MTCH2
	P82295	CG7740	promL	6	6	9.373e-51	PROM1
	P20349	CG7931	janB	1	1	5.7722e-50	PHPT1
	Q9W0I6	CG9128	Sac1	11	11	1.4329e-49	SACM1L
	Q95RY2	CG7945	CG7945	1	1	2.9832e-48	BAG2
	P02517	CG4183	Hsp26	9	9	1.2068e-47	CRYAB
	Q9V5R2	CG11919	Pex6	6	6	1.2561e-47	PEX6
	Q9VGK7	CG10535	Elp1	6	6	1.3883e-47	ELP1
	P17704	CG3922	RpS17	8	8	3.5594e-45	RPS17
	Q7KN62	CG2331	TER94	8	8	5.5504e-45	VCP
	Q9VKM7	CG33129	CG33129	8	8	9.3394e-45	TMEM214
	P29742	CG9012	Chc	13	13	1.3584e-43	CLTC
	Q9VS57	CG8583	Sec63	5	5	1.5797e-43	SEC63
	A1Z707	CG2137	Gpo2	4	4	3.2591e-43	GPD2
	Q9VK47	CG5075	Vha68-3	7	5	2.6205e-42	ATP6V1A
	P36241	CG2746	RpL19	3	3	3.6033e-42	RPL19
	D1Z365	CG42475	Sfp35C	3	3	9.0965e-42	no orthologs
	P40792	CG2248	Rac1	6	6	1.0065e-41	RAC1
	P48554	CG8556	Rac2	6	6	1.0065e-41	RAC1
	M9PI17	CG6084	Akr1B	11	1	3.3924e-41	AKR1B1
	Q9NFU0	CG6203	Fmr1	6	6	9.2937e-41	FXR1
	Q8I0G5	CG1528	γCOP	10	1	6.3834e-40	COPG1
	Q27597	CG11567	Cpr	7	7	5.2308e-39	POR
	Q9VZ64	CG17333	CG17333	8	8	9.9763e-39	PGLS
	P35122	CG4265	Uch	6	6	4.2914e-38	UCHL3
	P53777	CG42309	Mlp60A	4	4	1.361e-37	CSRP3
	Q9W3N1	CG1444	spidey	5	5	3.5769e-37	HSD17B12
	Q24319	CG9022	Ost48	5	5	8.0897e-37	DDOST
	P05303	CG1873	eEF1α2	8	1	3.2002e-36	EEF1A2
	O62526	CG1683	Ant2	12	10	1.7408e-35	SLC25A4
	Q9VI08	CG10298	CG10298	2	2	1.0247e-34	PEBP1
	Q95U54	CG12005	Mms19	7	7	1.3667e-34	MMS19
	A1Z729	CG2064	CG2064	2	2	3.1688e-34	RDH11
	O77430	CG16983	SkpA	2	2	2.6346e-33	SKP1
	Q7K1B3	CG10934	CG10934	1	1	3.0497e-33	no orthologs
	Q9W1B9	CG3195	RpL12	4	4	3.9227e-33	RPL12
	P50882	CG6141	RpL9	9	9	1.0324e-32	RPL9
	P48602	CG12403	Vha68-1	5	1	1.09e-32	ATP6V1A
	P13607	CG5670	Atpα	9	8	2.088e-32	ATP1A1
	Q8MLS2	CG30410	Rpi	4	4	4.5879e-31	RPIA
	Q9VS34	CG8615	RpL18	4	4	1.2884e-30	RPL18
	Q9VJ47	CG17324	Ugt36F1	7	7	1.419e-30	UGT1A1
	P25160	CG6025	Arl1	4	4	4.2782e-30	ARL1
	P07487	CG8893	Gapdh2	6	1	5.982e-30	GAPDH
	Q9V397	CG4389	Mtpα	9	9	1.8755e-29	HADHA
	Q0KI97	CG34117	CG34117	2	2	3.7039e-29	FMC1-LUC7L2
	P48159	CG3661	RpL23	3	3	5.4885e-29	RPL23
	Q8MST5	CG4869	βTub97EF	7	2	6.4195e-29	TUBB2A
	Q9W555	CG14813	δCOP	5	5	1.3536e-28	ARCN1
	P41126	CG4651	RpL13	2	2	1.526e-28	RPL13
	Q9W374	CG2194	su(r)	5	5	2.6567e-28	DPYD
	Q9VKS9	CG18284	CG18284	5	1	3.2905e-28	LIPF
	A1ZAW7	CG11423	ND-51L1	7	7	4.2304e-28	NDUFV1
	Q9VCZ8	CG7048	Pfdn5	2	2	1.9542e-27	PFDN5
	Q9XZ14	CG9634	goe	9	9	3.4395e-27	KEL
	P20432	CG10045	GstD1	5	5	1.6652e-26	GSTT2
	O76922	CG6137	aub	6	6	2.5596e-26	PIWIL1
	A1Z8W3	CG13164	salto	7	7	6.5127e-26	KCTD9
	X2JCX8	CG1527	RpS14b	5	5	8.8851e-26	RPS14
	Q8T3U2	CG8415	RpS23	3	3	8.9514e-26	RPS23
	Q9VEC2	CG12321	CG12321	3	3	1.3227e-25	PSMG2
	Q9U9Q4	CG9124	eIF3h	5	5	1.4476e-25	EIF3H
	P40945	CG11027	Arf102F	6	4	2.987e-25	ARF4
	Q9V3P6	CG11888	Rpn2	11	11	1.2655e-24	PSMD1
	Q8SXR7	CG3394	Fatp3	4	4	4.2725e-24	SLC27A4
	Q9VRG5	CG1801	CG1801	8	8	5.8005e-24	ABCA2
	Q6IH48	CG34051	CG34051	4	4	6.1467e-24	no orthologs
	O18413	CG1489	Rpt6	6	3	1.1037e-23	PSMC5
	P52486	CG8284	UbcD4	3	3	1.224e-23	UBE2K
	P11997	CG6821	Lsp1γ	8	8	1.2558e-23	no orthologs
	Q95RQ4	CG44248	Snp	3	3	1.786e-23	ERI2
	Q9I7K0	CG31363	Jupiter	5	4	1.8883e-23	JPT2
	Q9VWR1	CG6873	CG6873	2	2	2.8382e-23	CFL2
	A1Z7S3	CG8024	Rab32	5	5	5.9898e-23	RAB32
	Q7JZB4	CG1129	CG1129	2	2	6.0345e-23	GMPPB
	Q9VHZ5	CG31472	sgll	3	3	7.7136e-23	PNPO
	Q9W237	CG4046	RpS16	9	9	1.4433e-22	RPS16
	Q9V3D9	CG4659	Srp54k	5	5	1.9031e-22	SRP54
	Q9V3I2	CG3664	Rab5	5	5	2.6014e-22	RAB5B
	Q9VGP4	CG5252	Ranbp9	5	5	2.6098e-22	IPO9
	P32100	CG4897	RpL7	5	5	2.9392e-22	RPL7
	Q9V3D2	CG3433	Coprox	1	1	3.7494e-22	CPOX
	Q9VMU4	CG5827	RpL37A	2	2	7.1232e-22	RPL37A
	P29327	CG10944	RpS6	6	6	1.7561e-21	RPS6
	Q94915	CG3200	Reg-2	3	3	2.6691e-21	HDHD3
	Q9VQ79	CG7263	AIF	5	5	2.808e-21	AIFM1
	P32748	CG9741	Dhod	6	6	3.0907e-21	DHODH
	Q9VKY3	CG5045	ClpP	3	3	4.3781e-21	CLPP
	Q9GQN0	CG33180	Ranbp16	8	8	4.9103e-21	XPO7
	Q9GQR5	CG31641	stai	3	3	5.147e-21	STMN4
	Q9VEX6	CG6815	bor	6	6	1.3779e-20	ATAD3A
	Q9VDQ7	CG4845	psidin	6	6	3.3433e-20	NAA25
	P50887	CG7434	RpL22	4	4	4.1592e-20	RPL22
	Q9GU68	CG3186	eEF5	6	6	4.9953e-20	EIF5A
	Q9VG01	CG46280	CG46280	4	4	9.1969e-20	TRABD
	Q9VFT3	CG9654	Rbp4	3	3	1.3876e-19	HNRNPA1
	Q8T8R1	CG3800	CNBP	1	1	1.4229e-19	CNBP
	Q9V3U6	CG8947	26-29-p	6	6	3.8089e-19	CTSL
	P02516	CG4463	Hsp23	5	5	3.9096e-19	CRYAB
	Q9VFE4	CG7014	RpS5b	2	2	1.897e-18	RPS5
	Q9VG23	CG10126	CG10126	5	5	2.1677e-18	CAPSL
	Q8SZW5	CG1257	α-Est3	5	5	3.7095e-18	CES4A
	Q9VJ28	CG10639	L2HGDH	4	4	1.2796e-17	L2HGDH
	Q9VTQ9	CG7257	Rpt4R	6	6	2.9805e-17	PSMC6
	Q9GYU8	CG6819	mbo	5	5	6.9041e-17	NUP88
	A1ZBE9	CG15100	MetRS	6	6	8.5319e-17	MARS
	Q9V3G7	CG5378	Rpn7	2	2	8.7834e-17	PSMD6
	A1Z892	CG12405	Prx2540-1	5	5	1.0165e-16	PRDX6
	Q9VQH0	CG2964	CG2964	5	5	1.5038e-16	PKLR
	Q9Y170	CG7929	ocn	5	5	3.1211e-16	PHPT1
	P48149	CG2033	RpS15Aa	6	6	3.7438e-16	RPS15A
	Q7KNA0	CG8230	CG8230	3	3	4.2425e-16	DYM
	Q9VKD3	CG12264	Nfs1	4	4	6.0612e-16	NFS1
	P54611	CG1088	Vha26	4	4	7.7237e-16	ATP6V1E1
	Q9VHP0	CG9748	bel	5	4	1.2422e-15	DDX3X
	P48588	CG6684	RpS25	3	3	1.255e-15	RPS25
	Q9V9P3	CG6691	ttm3	3	3	1.29e-15	TIMM50
	Q94920	CG6647	porin	5	5	1.3033e-15	VDAC2
	Q9VVF0	CG6485	ND-24L	4	4	1.4577e-15	NDUFV2
	Q9VBU6	CG11857	CG11857	1	1	2.1485e-15	RER1
	A1Z7J7	CG8266	Sec31	3	3	2.173e-15	SEC31A
	Q9VIE7	CG9242	bur	5	5	2.9464e-15	GMPS
	Q8INT5	CG31623	dtr	4	4	2.9602e-15	DNAAF1
	Q9W2D9	CG10306	eIF3k	3	3	3.4786e-15	EIF3K
	Q9VNE2	CG2922	Kra	2	2	3.5377e-15	BZW1
	Q8SX76	CG31453	pch2	2	2	3.7291e-15	TRIP13
	Q8INF7	CG31320	HEATR2	6	6	5.603e-15	DNAAF5
	Q9W1G7	CG5330	Nap1	3	3	6.946e-15	NAP1L1
	Q9W1I2	CG30170	bgcn	6	6	6.9805e-15	YTHDC2
	Q8MSW0	CG11471	IleRS	5	5	7.1134e-15	IARS
	Q9VQR2	CG8844	ND-PDSW	4	4	7.6392e-15	NDUFB10
	Q9VZQ8	CG12013	PHGPx	4	4	1.156e-14	GPX4
	Q7K2G1	CG13349	Rpn13	2	1	1.7977e-14	ADRM1
	Q95R35	CG32064	S-Lap4	5	5	3.373e-14	LAP3
	Q9VZS5	CG12740	RpL28	2	2	4.0507e-14	RPL28
	Q9VZU4	CG12079	ND-30	5	5	1.032e-13	NDUFS3
	A1ZBH2	CG15111	CG15111	5	5	1.3388e-13	ABHD12
	Q9VES1	CG10326	Arl6IP1	2	2	1.5401e-13	ARL6IP1
	A1Z934	CG8778	CG8778	5	5	1.5848e-13	AUH
	Q9VYG1	CG12096	CG12096	2	2	1.7577e-13	PSMD5
	Q8IQQ9	CG6512	Afg3l2	5	5	1.799e-13	AFG3L2
	Q7KLV9	CG10149	Rpn6	5	5	2.1776e-13	PSMD11
	A1ZAH1	CG7813	knon	3	3	2.1903e-13	ATP5PD
	Q03334	CG13389	RpS13	4	4	3.4157e-13	RPS13
	Q9W4Y1	CG13759	AANATL7	5	5	4.7825e-13	no orthologs
	Q9V3M9	CG4767	Tektin-A	2	2	4.8494e-13	TEKT4
	A0A0C4DHD5	CG9218	sm	4	4	7.1047e-13	HNRNPL
	Q960M4	CG7217	Prx5	4	4	1.1852e-12	PRDX5
	M9PGI6	CG7359	Sec22	1	1	1.4665e-12	SEC22B
	Q9VIE3	CG31624	CG31624	5	3	1.4984e-12	PXN
	Q9V475	CG42616	Cul3	5	5	1.5496e-12	CUL3
	Q95083	CG10938	Prosα5	2	2	1.6227e-12	PSMA5
	Q9VJZ6	CG6523	CG6523	2	2	2.1114e-12	GLRX3
	Q7KS38	CG5338	RpS19b	3	3	2.1919e-12	RPS19
	Q9VNA5	CG12000	Prosβ7	3	3	2.3266e-12	PSMB4
	Q8T970	CG31644	COX6CL	2	2	2.7277e-12	COX6C
	P17210	CG7765	Khc	5	5	2.8437e-12	KIF5B
	Q9VAY2	CG5520	Gp93	2	2	3.9442e-12	HSP90B1
	Q7KTK9	CG5261	muc	4	4	5.1432e-12	DLAT
	Q9W172	CG3483	CG3483	2	2	5.656e-12	IDH3A
	Q9VHM8	CG8136	CG8136	3	3	6.0295e-12	no orthologs
	A8DYG8	CG34460	CG34460	1	1	7.3403e-12	no orthologs
	A1ZAK7	CG8912	Psi	4	4	8.6388e-12	FUBP1
	P55828	CG15693	RpS20	2	2	9.6773e-12	RPS20
	Q9VAL7	CG11958	Cnx99A	4	2	1.2855e-11	CANX
	Q9V9W3	CG11522	RpL6	4	4	1.8494e-11	RPL6
	O76767	CG5183	KdelR	2	2	2.066e-11	KDELR2
	Q9VL00	CG4968	CG4968	2	2	2.1276e-11	OTUB1
	Q9VKJ6	CG6230	CG6230	4	4	2.1488e-11	ATP13A1
	Q7JUZ6	CG8448	mrj	1	1	2.3755e-11	DNAJB2
	P36179	CG17291	Pp2A-29B	4	4	2.551e-11	PPP2R1A
	Q9VQD7	CG3214	ND-B17.2	3	3	2.7136e-11	NDUFA12
	Q95029	CG6692	Cp1	2	2	2.7749e-11	CTSV
	Q9W3H5	CG2147	CG2147	2	2	2.7887e-11	no orthologs
	Q8MRW1	CG40042	Tim23	3	3	3.7929e-11	TIMM23
	Q9VYQ8	CG1490	Usp7	2	2	3.8062e-11	USP7
	Q9V9X3	CG11333	CG11333	3	3	4.2307e-11	ISOC1
	Q4V5L1	CG15124	CG15124	4	4	4.9569e-11	no orthologs
	Q9VGM5	CG14708	CG14708	3	3	5.0029e-11	no orthologs
	Q7K110	CG6370	OstΔ	2	2	5.0578e-11	RPN2
	Q9I7T5	CG14981	mge	2	1	6.0125e-11	TOMM22
	Q9VK44	CG9934	Ube4B	3	3	7.2655e-11	UBE4B
	M9PD08	CG6382	eRF3	2	2	7.8743e-11	GSPT1
	A1Z9G9	CG6220	CG6220	5	5	8.0179e-11	CDC73
	Q8SWR8	CG5166	Atx2	4	4	8.5206e-11	ATXN2L
	Q9VXH3	CG4200	sl	2	2	1.0367e-10	PLCG1
	P27619	CG18102	shi	2	2	1.229e-10	DNM1
	Q8I044	CG32819	Tektin	3	3	1.2305e-10	TEKT3
	P39018	CG4464	RpS19a	4	4	1.3017e-10	RPS19
	Q9VLS7	CG8552	PAPLA1	3	3	1.591e-10	DDHD2
	Q9VLL3	CG13388	Akap200	3	3	1.8322e-10	no orthologs
	Q9VG96	CG11512	GstD4	1	1	2.0935e-10	GSTT2
	O76521	CG8548	Kap-α1	4	4	2.1289e-10	KPNA6
	O61305	CG17023	Dbp80	3	3	2.2449e-10	DDX19B
	Q9W229	CG3751	RpS24	2	2	2.4316e-10	RPS24
	Q9VQ94	CG10882	Sec24CD	3	3	3.3357e-10	SEC24C
	P48598	CG4035	eIF4E1	1	1	3.4162e-10	EIF4E
	Q9V9R2	CG1512	Cul2	4	4	3.4906e-10	CUL2
	Q7K0E6	CG3821	Aats-asp	2	2	3.9655e-10	DARS
	Q9VPE2	CG6020	ND-39	2	2	4.1457e-10	NDUFA9
	Q9VL10	CG31873	Mulk	4	4	4.6938e-10	AGK
	Q9W3I7	CG15337	CG15337	5	5	4.8609e-10	no orthologs
	Q7JYM7	CG13326	CG13326	3	3	5.5087e-10	ARMC3
	D3DMM4	CG3359	mfas	4	4	5.7512e-10	TGFBI
	Q9W4E0	CG3323	CG3323	2	2	5.971e-10	no orthologs
	Q9V3Q4	CG1274	Jafrac2	4	4	6.5516e-10	PRDX4
	A0A0B4KGL2	CG42675	CG42675	3	3	7.4647e-10	ZC2HC1A
	Q09332	CG6850	Uggt	5	5	9.9002e-10	UGGT1
	Q9VJX7	CG16954	Hsp60D	4	4	1.0551e-09	HSPD1
	Q9VNF8	CG1250	sec23	4	4	1.2871e-09	SEC23A
	P25867	CG7425	eff	3	3	1.2904e-09	UBE2D2
	P41093	CG6510	RpL18A	2	2	1.3087e-09	RPL18A
	Q8IN18	CG33092	P5CDh2	4	4	1.7764e-09	ALDH4A1
	Q8SYG2	CG18332	CSN3	3	3	2.1828e-09	COPS3
	Q9V5E1	CG12130	Pal1	3	3	2.6651e-09	PAM
	P24156	CG10691	l(2)37Cc	4	4	3.7911e-09	PHB
	Q9VZL1	CG14981	mge	2	1	3.8737e-09	TOMM22
	Q8IMX7	CG5410	Miro	3	3	4.1079e-09	RHOT1
	Q9VGM0	CG6790	CG6790	2	2	4.1899e-09	PIGN
	Q9VVU5	CG3889	CSN1b	2	2	5.4857e-09	GPS1
	Q9VYS3	CG1559	Upf1	1	1	6.6519e-09	UPF1
	A1ZAH8	CG8332	RpS15	1	1	7.8925e-09	RPS15
	Q9V3F8	CG6009	P5cr	2	2	8.8225e-09	PYCR3
	Q9W1D3	CG3121	Rsph4a	1	1	1.1199e-08	RSPH4A
	Q9VZL3	CG10849	Sc2	3	3	1.1342e-08	TECR
	Q9VSF3	CG7375	UbcE2M	2	2	1.1639e-08	UBE2M
	Q9VQR8	CG33123	LeuRS	2	2	1.6726e-08	LARS
	Q9TVM2	CG13387	emb	1	1	1.724e-08	XPO1
	Q9VBN5	CG4759	RpL27	3	3	1.9015e-08	RPL27
	Q8SWR8	CG5166	Atx2	4	4	2.1397e-08	ATXN2L
	Q9VGL9	CG5342	CG5342	1	1	2.2083e-08	PIGN
	Q961R8	CG6778	GlyRS	3	3	2.956e-08	GARS
	Q0E9B6	CG8857	RpS11	3	3	3.0595e-08	RPS11
	Q9VWG3	CG14206	RpS10b	3	3	3.3511e-08	RPS10
	Q7KSQ0	CG6782	sea	4	4	3.6575e-08	SLC25A1
	Q9VNV2	CG11523	CG11523	2	2	3.9034e-08	GSKIP
	Q9VXF6	CG9906	Cnx14D	3	1	4.0768e-08	CANX
	Q9VH79	CG9475	Rpt3R	2	2	4.2425e-08	PSMC4
	A0A0B4KI27	CG2216	Fer1HCH	3	3	6.1135e-08	FTH1
	Q9VP06	CG11306	Alg11	2	2	6.4181e-08	ALG11
	A1Z7H5	CG30355	CG30355	1	1	6.9574e-08	no orthologs
	Q24439	CG4307	ATPsynO	2	2	9.9497e-08	ATP5PO
	Q9VZE4	CG1316	CG1316	3	3	1.2476e-07	RBM45
	Q9VI49	CG1979	CG1979	3	3	1.3252e-07	no orthologs
	A1Z6E0	CG2944	gus	1	1	1.3271e-07	SPSB4
	Q9W1B5	CG3209	Gpat4	3	3	1.3279e-07	GPAT4
	Q9VIB7	CG1279	Rtnl2	3	3	1.401e-07	RTN1
	Q9VWU8	CG32548	CG32548	2	2	1.4671e-07	no orthologs
	P48555	CG2849	Rala	3	3	1.5809e-07	RALA
	Q8IPS7	CG32454	CG32454	2	2	1.5922e-07	XPNPEP3
	Q9VN44	CG1059	Karyβ3	3	3	1.5932e-07	IPO5
	P08646	CG9375	Ras85D	2	2	1.826e-07	HRAS
	Q7K556	CG30118	Ttd14	2	2	1.8608e-07	no orthologs
	Q9VSD3	CG7919	fan	2	2	1.8958e-07	VAPB
	Q9W127	CG3663	CG3663	1	1	1.9757e-07	ISOC1
	Q94901	CG8597	lark	3	3	1.9959e-07	RBM4
	Q9V436	CG4157	Rpn12	2	2	2.0011e-07	PSMD8
	Q9VEG8	CG31249	CG31249	2	2	2.1542e-07	RTRAF
	Q9VYG8	CG15717	CG15717	2	2	2.6777e-07	ALDH2
	Q9VBU9	CG10423	RpS27	2	2	3.1067e-07	RPS27
	Q9VHY6	CG2943	EMC1	3	3	3.2444e-07	EMC1
	Q9VLT1	CG8683	mon2	3	3	3.2824e-07	MON2
	Q8SX92	CG8001	CG8001	2	2	3.4266e-07	DCAF8
	Q9VCV7	CG4907	CG4907	3	3	3.4835e-07	PIGN
	Q9VJS5	CG3473	CG3473	2	2	3.6053e-07	UBE2N
	Q8MRL0	CG4836	CG4836	2	2	3.9324e-07	SORD
	Q8IPZ3	CG17221	CG17221	2	2	3.9688e-07	RTN4IP1
	Q9VHQ5	CG11737	CG11737	3	3	4.1207e-07	TMEM135
	Q9VQZ6	CG15433	Elp3	2	2	4.1904e-07	ELP3
	Q9W074	CG1898	HBS1	2	2	4.1916e-07	HBS1L
	Q9VT04	CG3424	path	2	2	4.8931e-07	SLC36A3
	Q9VDE2	CG5793	CG5793	2	2	4.9456e-07	FAHD1
	A8JNU6	CG11661	Ogdh	2	2	5.0298e-07	OGDH
	Q7K2G1	CG13349	Rpn13	2	1	5.8536e-07	ADRM1
	Q9W141	CG4692	ATPsynF	2	2	5.9804e-07	ATP5MF
	Q9VV90	CG13032	CG13032	2	2	6.8005e-07	CCDC13
	P19109	CG10279	Rm62	2	1	7.1349e-07	DDX17
	Q5BI50	CG8711	Cul4	3	3	7.5743e-07	CUL4A
	Q8MPN5	CG9453	Spn42Da	3	3	8.2405e-07	SERPINI1
	Q7K1U0	CG12505	Arc1	2	2	8.494e-07	ARC
	Q7K3D4	CG5482	zda	4	4	9.2453e-07	FKBP8
	Q8SXQ5	CG14407	CG14407	2	2	1.0269e-06	GLRX5
	Q9VJZ4	CG9306	ND-B22	2	2	1.1223e-06	NDUFB9
	Q7KMM4	CG14476	GCS2α	2	2	1.1266e-06	GANAB
	Q4V6M7	CG30157	CG30157	2	2	1.2879e-06	UFSP1
	A8QI34	CG45760	JYalpha	2	1	1.3521e-06	ATP1A1
	Q9VYH1	CG4349	Fer3HCH	2	2	1.3953e-06	FTMT
	Q9VGS2	CG4800	Tctp	2	2	1.7099e-06	TPT1
	O18405	CG6202	Surf4	3	3	1.787e-06	SURF4
	Q6NP91	CG11210	Tmem63	1	1	1.815e-06	TMEM63A
	Q9V597	CG1821	RpL31	1	1	1.8623e-06	RPL31
	A1ZAX1	CG4954	eIF3c	3	3	1.8804e-06	EIF3CL
	Q9VHE5	CG9354	RpL34b	2	2	2.1161e-06	RPL34
	Q9V7Y2	CG8946	Sply	1	1	2.203e-06	SGPL1
	Q8IQZ1	CG32495	Gss2	2	2	2.3967e-06	GSS
	P14199	CG10360	ref(2)P	2	2	2.412e-06	SQSTM1
	Q8MKK1	CG30185	AIMP3	2	2	2.6239e-06	EEF1E1
	Q9VIQ8	CG10664	COX4	2	2	2.6455e-06	COX4I1
	Q9VCH1	CG10192	eIF4G2	2	2	2.7213e-06	EIF4G3
	P55935	CG3395	RpS9	3	3	2.8037e-06	RPS9
	Q8MLV1	CG17952	LBR	2	2	2.8834e-06	LBR
	Q9VM18	CG5177	CG5177	2	2	2.8855e-06	no orthologs
	Q9V5C6	CG1519	Prosα7	3	3	3.2368e-06	PSMA3
	Q9VNE9	CG1475	RpL13A	3	3	3.452e-06	RPL13A
	Q9VRF3	CG15445	CG15445	2	2	3.4958e-06	NUB1
	Q8IRN3	CG33223	CG33223	1	1	3.638e-06	no orthologs
	O61231	CG17521	RpL10	3	3	3.732e-06	RPL10L
	Q9VSD6	CG7935	msk	2	2	3.8021e-06	IPO7
	Q7YU24	CG3869	Marf	3	3	4.1575e-06	MFN2
	Q94516	CG8189	ATPsynB	2	2	4.165e-06	ATP5PB
	Q9W415	CG15897	wuho	2	2	4.2665e-06	WDR4
	Q7KK90	CG5164	GstE1	2	2	4.293e-06	GSTT2
	Q9VYY2	CG1751	Spase25	2	2	4.4615e-06	SPCS2
	Q9VA71	CG2224	CG2224	2	2	4.5111e-06	STAMBP
	Q9W5X6	CG9570	CG9570	2	2	4.5258e-06	no orthologs
	Q9VAC4	CG7911	Nph	2	2	4.8098e-06	NPM3
	Q9VS91	CG7716	CG7716	2	2	4.9595e-06	TUBGCP2
	Q9VZF1	CG1309	CG1309	2	2	5.2422e-06	ABHD16A
	Q9VKR0	CG6750	EMC3	2	2	5.3467e-06	EMC3
	Q9Y171	CG6404	OXA1L	2	2	5.6561e-06	OXA1L
	Q9VK57	CG5792	Pih1D1	2	2	5.8489e-06	PIH1D1
	O18338	CG8287	Rab8	2	1	5.8987e-06	RAB8A
	O15971	CG17060	Rab10	2	1	5.8987e-06	RAB10
	Q960T2	CG8884	Sap47	2	2	6.3826e-06	SYAP1
	Q8T4H8	CG10396	COX4L	2	2	6.5687e-06	COX4I1
	Q9VK83	CG5421	CG5421	1	1	6.9681e-06	ATP6AP1L
	Q9V9P2	CG15219	CG15219	1	1	7.0468e-06	no orthologs
	Q9VDC0	CG3301	CG3301	2	2	7.0568e-06	DHRS11
	Q9XZ16	CG6697	Ublcp1	2	2	7.5058e-06	UBLCP1
	Q9VJY6	CG9282	RpL24	3	3	7.609e-06	RPL24
	Q9VQQ3	CG8840	CG8840	1	1	7.8673e-06	no orthologs
	Q9VG87	CG10096	CG10096	2	2	9.0114e-06	FAR1
	Q9XZ08	CG15110	botv	3	3	9.1711e-06	EXTL3
	P55035	CG7619	Rpn10	1	1	9.2831e-06	PSMD4
	Q9XZ61	CG3431	Uch-L5	2	2	1.013e-05	UCHL5
	Q24251	CG6030	ATPsyn-d	1	1	1.1394e-05	ATP5PD
	Q9VEX2	CG6963	gish	2	2	1.2135e-05	CSNK1G2
	Q9V3A8	CG6822	ergic53	1	1	1.2296e-05	LMAN1
	Q0E8E8	CG4994	Mpcp2	3	3	1.246e-05	SLC25A3
	Q9VE58	CG14305	CG14305	2	2	1.2575e-05	TSSK1B
	Q9VY99	CG44533	Nna1	1	1	1.3506e-05	AGBL2
	Q7KTI0	CG17608	Agpat2	2	2	1.3638e-05	AGPAT2
	Q9W196	CG3356	CG3356	2	2	1.364e-05	UBE3C
	Q9VGQ3	CG5207	scpr-A	2	2	1.4068e-05	PI15
	Q86S05	CG8715	lig	1	1	1.47e-05	UBAP2
	Q9W2X6	CG2968	ATPsynδ	1	1	1.5086e-05	ATP5F1D
	O96860	CG5450	Cdlc2	2	2	1.5802e-05	DYNLL2
	Q960Z0	CG1453	Klp10A	2	2	1.6079e-05	KIF2A
	Q86BK8	CG4212	Rab14	1	1	1.6331e-05	RAB14
	Q9V3N4	CG9995	htt	1	1	1.7125e-05	HTT
	Q8T3V7	CG31803	Rsph9	1	1	1.7172e-05	RSPH9
	Q9VHS8	CG7483	CG7483	2	2	1.7183e-05	EIF4A3
	Q9V3Z4	CG1100	Rpn5	1	1	1.7933e-05	PSMD12
	Q9VNX8	CG7414	CG7414	1	1	1.81e-05	EIF2A
	Q9VAA6	CG7950	CG7950	1	1	1.81e-05	CHCHD4
	Q9VT31	CG16719	CG16719	2	2	1.8204e-05	SPEF1
	Q6WV17	CG31651	Pgant5	2	2	1.8665e-05	GALNT13
	Q24179	CG3539	Slh	2	2	1.8828e-05	SCFD1
	Q9W1U1	CG12192	Klp59D	3	3	1.9229e-05	KIF2A
	Q9VCZ2	CG5346	CG5346	3	3	2.0298e-05	no orthologs.
	Q9VX36	CG5703	ND-24	1	1	2.4482e-05	NDUFV2
	Q9VM98	CG11327	CG11327	2	2	2.477e-05	no orthologs
	Q9VAK1	CG1906	alph	2	2	2.5641e-05	PPM1A
	Q9VC52	CG5796	Ppox	2	2	2.6581e-05	PPOX
	Q9VPB3	CG4365	tzn	2	2	2.732e-05	HAGH
	Q8IPJ9	CG31642	CG31642	1	1	2.738e-05	KCMF1
	Q9VXH4	CG9921	CG9921	2	2	2.8657e-05	HIGD2A
	Q9VUZ0	CG5474	SsRβ	1	1	2.9263e-05	SSR2
	E1JHT6	CG33113	Rtnl1	2	2	2.933e-05	RTN4
	Q95TC5	CG34417	CG34417	3	3	3.1514e-05	SMTNL1
	P48591	CG5371	RnrL	2	2	3.2583e-05	RRM1
	Q7K037	CG8517	CG8517	2	2	3.4731e-05	TXN2
	Q9VQV7	CG3980	Cep97	2	2	3.6027e-05	CEP97
	Q9NCC3	CG6757	SH3PX1	1	1	3.9064e-05	SNX33
	Q9VI25	CG2330	Neurochondrin	2	2	3.9825e-05	NCDN
	Q9V3E9	CG13570	spag	2	2	4.5014e-05	RPAP3
	Q7K4C7	CG1049	Pcyt1	2	2	4.5976e-05	PCYT1A
	Q9VCB6	CG31137	twin	1	1	4.7032e-05	CNOT6L
	Q9VKT4	CG7363	w-cup	2	2	4.868e-05	no orthologs
	Q95RE4	CG5654	yps	2	2	5.1565e-05	YBX1
	Q7JXF5	CG6251	Nup62	1	1	5.4642e-05	NUP62
	A1ZAB5	CG8443	clu	2	2	5.532e-05	CLUH
	Q9VY91	CG10990	Pdcd4	1	1	6.1018e-05	PDCD4
	Q8IP75	CG31848	CG31848	1	1	6.2644e-05	no orthologs
	Q9V3J1	CG17332	VhaSFD	1	1	6.2882e-05	ATP6V1H
	A1Z9W2	CG33506	CG33506	1	1	6.3166e-05	TMEM177
	Q9VDP9	CG4390	CG4390	1	1	6.4288e-05	ESD
	Q9VU50	CG11251	CG11251	1	1	6.5683e-05	FAHD2A
	Q8T390	CG14296	EndoA	2	2	6.6209e-05	SH3GL3
	Q8INR5	CG31473	CG31473	1	1	6.7055e-05	PNPO
	C0HK95	CG45077	fau	2	2	8.6154e-05	no orthologs
	O18335	CG5771	Rab11	2	2	8.832e-05	RAB11A
	Q9V3G1	CG1263	RpL8	2	2	8.9437e-05	RPL8
	Q7K0L7	CG6608	Tpc1	1	1	9.0134e-05	SLC25A19
	Q27415	CG7917	Nlp	2	2	9.5018e-05	NPM3
	Q9VIW7	CG9987	CG9987	2	2	9.6348e-05	RTCB
	P04359	CG7939	RpL32	1	1	9.7948e-05	RPL32
	Q9VMU0	CG8680	ND-13A	2	2	9.7952e-05	NDUFS6
	Q9VYL1	CG2543	Fpgs	1	1	0.00010898	FPGS
	Q9VXK7	CG9172	ND-20	2	2	0.00011983	NDUFS7
	Q9VT28	CG32045	fry	3	3	0.00012163	FRYL
	Q9VH69	CG8495	RpS29	2	2	0.0001222	RPS29
	Q7KLX3	CG9035	Tapdelta	2	2	0.00013655	SSR4
	P19889	CG7490	RpLP0	1	1	0.00013736	RPLP0
	O61444	CG9738	Mkk4	2	2	0.00014282	MAP2K4
	Q9VUB8	CG6513	endos	1	1	0.00014284	ARPP19
	Q9V9M7	CG12775	RpL21	2	2	0.00014509	RPL21
	Q9VUR3	CG12304	AIMP2	2	2	0.0001457	AIMP2
	Q9VX97	CG4880	CG4880	2	2	0.00014852	TOR2A
	Q9VY87	CG10992	CtsB1	2	2	0.00015288	CTSB
	Q9VMB8	CG11043	COX5BL	2	2	0.00015446	COX5B
	Q9W1F7	CG2970	Stoml2	1	1	0.00016655	STOML2
	Q9VC53	CG31126	CG31126	1	1	0.00016826	BOLA1
	Q9Y0Y5	CG9543	εCOP	1	1	0.00018256	COPE
	Q9VTU2	CG9762	ND-SGDH	1	1	0.00018478	NDUFB5
	Q7K0D8	CG2158	Nup50	2	2	0.0001897	NUP50
	Q7KRR5	CG7865	Pngl	1	1	0.00019791	NGLY1
	Q9V3Y2	CG4180	CIAPIN1	1	1	0.00020126	CIAPIN1
	P40304	CG4097	Prosβ6	1	1	0.00020501	PSMB1
	Q4V6H2	CG15116	CG15116	1	1	0.00021775	GPX4
	Q9VEK8	CG5851	sds22	2	2	0.00022167	PPP1R7
	A1Z6G9	CG8245	CG8245	1	1	0.00022293	TMEM53
	Q9VPW9	CG4552	TBC1D23	2	2	0.00023029	TBC1D23
	Q9VJ34	CG10428	CG10428	1	1	0.00023576	GSTCD
	Q4V6I0	CG18371	CG18371	1	1	0.000236	ACYP2
	Q24133	CG10578	DnaJ-1	2	2	0.00024447	DNAJB5
	Q9VJY4	CG10859	CG10859	1	1	0.00024487	DNAI2
	Q9U969	CG2212	sws	1	1	0.00024714	PNPLA7
	Q9VLM8	CG13391	AlaRS	2	2	0.00024772	AARS
	A1Z787	CG11196	Dic3	1	1	0.00025225	SLC25A10
	Q7JR58	CG6543	Echs1	1	1	0.00025225	ECHS1
	Q24050	CG2034	CG2034	1	1	0.00025382	ELP5
	Q9VT75	CG11989	vnc	1	1	0.00025714	NAA10
	Q9VMC3	CG31637	CG31637	1	1	0.00025935	CHST6
	Q9VNT3	CG6914	ND-B14.5AL	2	2	0.0003079	NDUFA7
	Q7JYH3	CG9350	ND-B14.7	1	1	0.00032368	NDUFA11
	Q9I7K5	CG33104	eca	1	1	0.00032973	TMED4
	M9PFR8	CG32164	Arts	1	1	0.00033767	IPO4
	Q9VTI2	CG7557	CG7557	1	1	0.00035116	no orthologs
	Q9VTZ6	CG10688	Pmm2	2	2	0.00036088	PMM2
	Q9V4N3	CG2140	Cyt-b5	1	1	0.00036862	CYB5B
	A1ZAA9	CG10731	CG10731	1	1	0.0003853	DMAC2L
	Q9W5N2	CG18001	RpL38	1	1	0.00040943	RPL38
	Q9VSS2	CG5064	Srp68	1	1	0.00040978	SRP68
	Q6IGD9	CG34188	CG34188	1	1	0.00042945	no orthologs
	Q9VJ90	CG5790	CG5790	1	1	0.00043543	CDC7
	Q9VTJ5	CG11714	CG11714	1	1	0.000456	BTBD2
	Q9VFM3	CG9722	CG9722	1	1	0.00048392	GRINA
	Q7JVK8	CG5323	CG5323	1	1	0.00049868	FAM136A
	Q9VQM2	CG12400	ND-B14.5B	1	1	0.00051861	NDUFC2
	Q7JVZ8	CG5224	GstE11	2	2	0.00052642	GSTT2
	Q7KN61	CG12389	Fpps	1	1	0.00052698	FDPS
	Q8INJ4	CG12213	CG12213	1	1	0.00054009	RNF214
	Q9XYZ5	CG7769	pic	2	2	0.00054176	DDB1
	Q9VCY7	CG6921	bond	1	1	0.00055638	ELOVL1
	Q95T35	CG33791	CG33791	2	2	0.00060588	OGDH
	A1ZAE9	CG6262	CG6262	1	1	0.00060776	TREH
	Q9VF40	CG5614	CG5614	2	2	0.00060836	FOPNL
	Q9VQR9	CG17593	CG17593	1	1	0.00062108	CCDC47
	Q9VI57	CG1939	Dpck	1	1	0.00062642	DCAKD
	Q8SXY6	CG11785	bai	1	1	0.0006831	TMED10
	Q0KHQ1	CG33714	SLIRP1	1	1	0.00073534	SLIRP
	Q9VWC8	CG12703	Abcd3	1	1	0.00073622	ABCD3
	Q9VDM6	CG10881	eIF3g2	1	1	0.00073721	EIF3G
	P39205	CG2945	cin	1	1	0.00074047	GPHN
	Q7KTA9	CG7311	Gpo3	1	1	0.00075567	GPD2
	Q9VJH7	CG13280	CG13280	1	1	0.00078367	DHDH
	A0A0B4K7Y4	CG6016	bbc	1	1	0.0007867	CEPT1
	Q8MZB8	CG31542	CG31542	1	1	0.00080444	no orthologs
	Q9VDQ0	CG33933	Indy-2	1	1	0.00084779	SLC13A1
	Q9W328	CG3004	Lst8	1	1	0.00087071	MLST8
	Q9VCY3	CG6932	CSN6	1	1	0.00089452	COPS6
	Q9VNA3	CG11999	CG11999	1	1	0.00094183	SDF2
	Q9VN50	CG9769	eIF3f1	1	1	0.00097191	EIF3F
	Q9VMC4	CG9550	CG9550	1	1	0.0009895	CHST4
	Q9Y119	CG4104	Tps1	2	2	0.00099029	no orthologs
	Q9VT67	CG14164	Hez	1	1	0.0010054	LSM12
	Q9VPQ7	CG11840	Spp	1	1	0.0010297	HM13
	A0A0B4K897	CG5174	CG5174	1	1	0.001032	TPD52L2
	Q9V3T2	CG5254	CG5254	1	1	0.0010774	SLC25A21
	Q01989	CG5695	jar	1	1	0.0011207	MYO6
	Q8MSJ9	CG9313	CG9313	1	1	0.0011245	DNAI1
	Q9NBK5	CG8637	trc	1	1	0.0011372	STK38
	Q9VSK4	CG6983	CG6983	1	1	0.0011422	C20orf27
	Q9XYW6	CG5203	STUB1	1	1	0.0011515	STUB1
	Q8INM8	CG31407	CG31407	1	1	0.0011732	no orthologs
	A1Z7Z6	CG1656	lectin-46Ca	1	1	0.001178	CLEC4M
	Q9VH72	CG9471	CG9471	2	2	0.0011914	BLVRB
	A0A0B4K7B4	CG43318	CG43318	1	1	0.0012162	no orthologs
	Q9W3W8	CG3203	RpL17	1	1	0.0012233	RPL17-C18orf32
	Q6IKG0	CG34301	CG34301	1	1	0.001229	no orthologs
	Q9VVW8	CG10424	Naxd	2	2	0.0012449	NAXD
	Q9VFH6	CG7886	CG7886	1	1	0.0012842	CEP78
	Q9VZ34	CG2076	CG2076	1	1	0.001304	GHITM
	Q7KMP8	CG10230	Rpn9	1	1	0.0013562	PSMD13
	Q9VJW8	CG9254	CG9254	1	1	0.0013896	SLC17A4
	Q7JWU2	CG13186	CG13186	1	1	0.0014087	SELENOH
	Q8INH8	CG31157	CG31157	1	1	0.0014607	TMEM135
	Q95SH0	CG3105	Pask	1	1	0.0014645	PASK
	Q9VBW0	CG13663	CG13663	1	1	0.0014746	SAYSD1
	Q9W022	CG8993	CG8993	1	1	0.0015181	TXN2
	Q9V471	CG3994	ZnT35C	1	1	0.0015601	SLC30A2
	Q9VCJ6	CG10252	CG10252	1	1	0.0015938	ODF3L2
	Q9VJF5	CG15136	CG15136	1	1	0.0016194	no orthologs
	P13008	CG10305	RpS26	1	1	0.0016382	RPS26
	Q7K508	CG7722	Spn47C	1	1	0.0016492	SERPINI1
	Q9VG97	CG4381	GstD3	1	1	0.0016617	GSTT2
	Q9VLG0	CG18662	CG18662	1	1	0.0016946	PHPT1
	P40793	CG12530	Cdc42	1	1	0.0017202	CDC42
	Q9VLJ4	CG17834	CG17834	1	1	0.0017664	no orthologs
	O76742	CG5915	Rab7	1	1	0.0018262	RAB7A
	E1JIS4	CG34034	CG34034	1	1	0.0018288	no orthologs
	Q9VLT5	CG14472	poe	1	1	0.0018463	UBR4
	Q9VJH2	CG31739	AspRS-m	1	1	0.0020008	DARS2
	Q9VJN8	CG18480	CG18480	2	2	0.0020892	LRRN4CL
	O97066	CG2358	twr	1	1	0.0021167	SEC11C
	Q9VA22	CG15551	Ctr1C	1	1	0.0021169	SLC31A1
	Q9XZ58	CG14884	CSN5	1	1	0.0021302	COPS5
	D6W4T8	CG4532	pod1	1	1	0.0021529	CORO7-PAM16
	P36872	CG6235	tws	1	1	0.0021768	PPP2R2D
	Q7JZ53	CG4866	mRpS4	2	2	0.0021958	IMP3
	Q7JUP3	CG8400	casp	1	1	0.0022188	FAF1
	Q9VQQ0	CG3289	Ptpa	1	1	0.0022541	PTPA
	M9MS40	CG15319	nej	2	2	0.0022664	EP300
	Q9W0U9	CG7051	Dic61B	2	2	0.0022686	WDR78
	P06606	CG8308	αTub67C	1	1	0.0023948	TUBAL3
	Q9VPQ2	CG4164	shv	1	1	0.0026428	DNAJB11
	P05623	CG17673	SP	1	1	0.0026714	no orthologs
	Q9VFC8	CG6904	GlyS	1	1	0.0027016	GYS1
	P22769	CG3422	Prosα4	1	1	0.0027028	PSMA8
	Q9VIL6	CG15475	CG15475	1	1	0.0027077	no orthologs
	Q9W2H2	CG15671	cv-2	2	2	0.0028221	BMPER
	Q9VMC6	CG9547	CG9547	1	1	0.0028559	GCDH
	Q8T0V2	CG15669	MESK2	1	1	0.0028703	NDRG3
	Q9W5W6	CG9578	CG9578	1	1	0.0029019	TIPRL
	Q9VWQ7	CG6891	CG6891	1	1	0.0030028	COTL1
	Q5U126	CG34461	CG34461	1	1	0.0030097	no orthologs
	Q86BG3	CG33170	CG33170	1	1	0.0030101	no orthologs
	Q9VNW6	CG7470	P5CS	1	1	0.0030593	ALDH18A1
	Q9VXD2	CG13010	CG13010	1	1	0.0030772	no orthologs
	Q9VUR4	CG7656	CG7656	1	1	0.0031073	UBE2R2
	Q9V9T0	CG1971	CG1971	1	1	0.0031219	no orthologs
	Q4Z8K6	CG42236	RanBPM	2	2	0.0031474	RANBP9
	P12881	CG4904	Prosα6	1	1	0.0032729	PSMA1
	Q9VA83	CG1469	Fer2LCH	1	1	0.0032795	FTMT
	Q9W294	CG11073	CG11073	2	2	0.0034193	no orthologs
	Q9VPR1	CG2789	Tspo	1	1	0.0034198	TSPO
	Q9VS02	CG9953	CG9953	1	1	0.0034217	PRSS16
	Q9W3G0	CG11190	PIG-T	1	1	0.0034419	PIGT
	C0PDF4	CG18815	Apt1	1	1	0.0034675	LYPLA1
	P18053	CG9327	Prosα3	1	1	0.0034751	PSMA4
	Q9VYT6	CG1967	p24-1	1	1	0.0035696	TMED3
	P26270	CG3416	Rpn8	1	1	0.0035702	PSMD7
	A0A0B4K829	CG43327	CG43327	1	1	0.0035717	MICOS13
	Q9VTI1	CG6149	CG6149	1	1	0.0035888	AIG1
	Q9VHB6	CG9393	CG9393	1	1	0.0037658	MTX1
	Q9VJM2	CG4892	CG4892	1	1	0.0039178	CDV3
	O76752	CG12117	Sptr	1	1	0.0039442	SPR
	Q9VWD1	CG14235	COX6B	1	1	0.0039938	COX6B1
	Q9W4N8	CG5014	Vap33	1	1	0.0041	VAPB
	Q86BH5	CG6416	Zasp66	1	1	0.0041516	LDB3
	Q9W4P6	CG2930	CG2930	1	1	0.0041599	SLC15A1
	P40423	CG3595	sqh	1	1	0.0041851	MYL9
	Q9VNQ6	CG32459	CG32459	1	1	0.0043264	no orthologs
	P04052	CG1554	Polr2A	1	1	0.0043654	POLR2A
	Q9VSI1	CG7182	CG7182	1	1	0.0044929	HSPA14
	Q9VAV5	CG1842	Dhc98D	1	1	0.0045224	DNAH10
	Q7K4M9	CG15118	CG15118	1	1	0.0046373	ANKRD13D
	Q9VXS2	CG15199	CG15199	1	1	0.004639	no orthologs
	Q9VE97	CG7131	CG7131	1	1	0.0046668	SAXO2
	M9PCB0	CG43922	CG43922	1	1	0.0046805	no orthologs
	Q7K3M5	CG11107	Dhx15	1	1	0.0047808	DHX15
	Q1LZ08	CG9062	CG9062	1	1	0.0048497	WDR48
	Q9VAD6	CG31040	Cog7	1	1	0.004914	COG7
	Q9VUQ5	CG7439	AGO2	1	1	0.004914	2004-08-01
	Q9VXN4	CG9020	ArgRS	1	1	0.00495	RARS
	A1ZBR1	CG16898	CG16898	1	1	0.0049611	no orthologs
	Q8SWV6	CG9523	Fic	1	1	0.0049682	FICD
	Q9VF71	CG6136	CG6136	1	1	0.0050169	CUTC
	Q9W2A0	CG11475	CG11475	1	1	0.0051666	ARMT1
	Q9VS47	CG8602	mrva	1	1	0.0053148	MFSD1
	Q9VM10	CG12789	santa-maria	1	1	0.0054654	CD36
	Q9VLI1	CG9465	LManIV	1	1	0.0054822	MAN2B1
	A1ZAI5	CG5065	CG5065	1	1	0.0057371	FAR2
	Q8IQJ7	CG10171	CG10171	1	1	0.0057673	TMEM19
	A1Z9G4	CG12464	CG12464	1	1	0.0059075	no orthologs
	Q9VX91	CG9086	Ubr1	1	1	0.0061363	UBR2
	Q9VSR8	CG5653	CG5653	1	1	0.0062813	PAOX
	Q9VWC5	CG12700	SkpD	1	1	0.0063146	SKP1
	O76902	CG14782	rush	1	1	0.0063568	PLEKHF2
	Q8INQ9	CG7954	stck	1	1	0.0067482	LIMS1
	P41073	CG6143	Pep	1	1	0.0067729	CIZ1
	Q9W592	CG14786	Lrpprc2	1	1	0.0069171	LRPPRC
	Q9U4F3	CG9943	Surf1	1	1	0.0069899	SURF1
	Q9VCZ5	CG7045	tHMG1	1	1	0.0071157	HMGB1
	Q7K1T1	CG8390	vlc	1	1	0.0074425	DLGAP1
	Q9VND4	CG14671	CG14671	1	1	0.0078241	CCDC115
	Q9VBQ6	CG4625	Gnpat	1	1	0.0080429	GNPAT
	Q9VYV3	CG1837	prtp	1	1	0.0083145	TXNDC5
	Q9VUE9	CG9592	CG9592	1	1	0.0083331	CCDC115
	Q9W0U6	CG7049	CG7049	1	1	0.008489	SUMF1
	Q9VXK0	CG9212	Nipsnap	1	1	0.0088696	NIPSNAP2
	Q8IPZ9	CG33281	CG33281	1	1	0.0089974	SLC2A8
	Q9VCA9	CG5677	Spase22-23		1	0.0091244	SPCS3
	Q8IQF1	CG33048	Mocs1	1	1	0.0092314	MOCS1
	Q6NL44	CG33722	CG33722	1	1	0.0094405	ASPSCR1
	Q9VAS9	CG1451	Apc	1	1	0.0098171	APC
	Q8I0L0	CG32240	CG32240	1	1	0.0098817	no orthologs
	Q8IMU4	CG31115	CG31115	1	1	0.010344	MTAP
	Q9VL01	CG5390	CG5390	1	1	0.010559	TPSD1
	Q9VAD7	CG15522	CG15522	1	1	0.010681	no orthologs
	Q9W4Z5	CG2854	CG2854	1	1	0.010852	TCAIM
	P08645	CG1956	Rap1	1	1	0.011199	RAP1A
	Q8MKK3	CG30290	Ppcdc	1	1	0.011287	PPCDC
	Q9VK68	CG6153	CG6153	1	1	0.011436	PITHD1
	Q9VKZ7	CG4972	CG4972	1	1	0.011661	NCLN
	Q8MV48	CG6394	Pgant7	1	1	0.011703	GALNT7
	Q9W1E5	CG3060	mr	1	1	0.011892	ANAPC2
	Q8T983	CG31468	CG31468	1	1	0.012006	ODF3L2
	Q9VI77	CG1288	CG1288	1	1	0.012176	no orthologs
	M9PEG6	CG17723	ZnT63C	1	1	0.012207	SLC30A1
	A1Z6L1	CG8330	tomboy40	1	1	0.01226	TOMM40
	Q24536	CG13591	Ssl	1	1	0.012308	CSNK2B
	Q9VYW7	CG2533	CG2533	1	1	0.012374	no orthologs
	P48604	CG6155	Roe1	1	1	0.012497	GRPEL1
	P12426	CG18315	Aprt	1	1	0.0132	APRT
	Q7KV88	CG16973	msn	1	1	0.013499	TNIK
	Q9VVU1	CG3902	CG3902	1	1	0.01362	ACADSB
	Q9VUN3	CG7815	Ran-like	1	1	0.013627	RAN
	Q9VIL5	CG17472	CG17472	1	1	0.013875	no orthologs
	A1Z7U1	CG13954	CG13954	1	1	0.014019	no orthologs
	P84181	CG31930	Gr22d	1	1	0.014193	no orthologs
	Q9W1X4	CG3820	Nup214	1	1	0.014412	NUP214
	Q9VYT4	CG1886	ATP7	1	1	0.014589	ATP7A
	Q9VL29	CG34159	CG34159	1	1	0.014601	MCRIP2
	Q9W0G4	CG9165	l(3)02640	1	1	0.014723	HMBS
	A1ZBR2	CG8896	18w	1	1	0.014813	TLR3
	Q9VW36	CG14101	ms(3)76Ca	1	1	0.015552	no orthologs
	Q8T4A5	CG14721	CG14721	1	1	0.015581	TPK1
	Q9VTD9	CG6321	CG6321	1	1	0.015824	AADAT
	Q9W3N6	CG1422	p115	1	1	0.016113	USO1
	Q9VCK0	CG10161	eIF3d1	1	1	0.016135	EIF3D
	Q8IRX1	CG32806	CG32806	1	1	0.016137	no orthologs
	Q9VP94	CG10588	CG10588	1	1	0.016206	NRDC
	A1Z992	CG33138	AGBE	1	1	0.016297	GBE1
	Q4V6M1	CG31713	Datp	1	1	0.016499	NUDT2
	Q9W499	CG4111	RpL35	1	1	0.016582	RPL35
	Q9VMS1	CG14028	cype	1	1	0.016768	COX6C
	Q9VPN3	CG11562	CG11562	1	1	0.016911	PET117
	M9PBS9	CG10103	Ist1	1	1	0.017074	IST1
	Q9W1H9	CG5569	CG5569	1	1	0.017232	NDUFAF3
	Q9V426	CG4170	vig	1	1	0.0174	SERBP1
	Q9VUI8	CG5114	CG5114	1	1	0.017513	AAMP
	M9ND23	CG43056	CG43056	1	1	0.017719	no orthologs
	A8QI68	CG45787	PRY	1	1	0.017738	PKD1L3
	Q9VK23	CG15482	CG15482	1	1	0.017857	no orthologs
	Q1W9P9	CG2904	ec	1	1	0.018013	USP54
	O44226	CG4204	EloB	1	1	0.018079	ELOB
	Q9VHV5	CG7891	Arl8	1	1	0.018142	ARL8B
	Q95T98	CG31523	CG31523	1	1	0.018292	ELOVL7
	Q9VJZ9	CG9395	CG9395	1	1	0.018362	no orthologs
	Q9U4L6	CG12157	Tom40	1	1	0.018777	TOMM40
	Q9W0M4	CG13887	CG13887	1	1	0.01886	BCAP31
	Q9VN58	CG42574	ctrip	1	1	0.018948	TRIP12
	Q8MQW9	CG7518	CG7518	1	1	0.018993	FAM193A
	Q9VUQ9	CG6498	dop	1	1	0.019054	MAST4
	Q9VVG4	CG3885	Sec3	1	1	0.019202	EXOC1
	Q8IQD3	CG32052	CG32052	1	1	0.019425	SMPDL3B
	Q7K3V6	CG12736	mEFTu2	1	1	0.019466	TUFM
	Q9VLJ7	CG13091	Sgp	1	1	0.01959	FAR2
	Q7KSU3	CG8379	CG8379	1	1	0.019756	ARMH3
	P04657	CG13263	Cyt-c-d	1	1	0.019764	CYCS
	Q9V493	CG11076	CG11076	1	1	0.019959	no orthologs
	O15943	CG7100	CadN	1	1	0.020268	DSC3
	M9NF85	CG32086	CG32086	1	1	0.02033	EFHB
	Q9VXZ8	CG9009	pdgy	1	1	0.020616	ACSF2
	Q9VEV2	CG14882	CG14882	1	1	0.020738	MTRR
	P54350	CG4488	Wee1	1	1	0.020867	WEE1
	Q9VLM7	CG13392	CG13392	1	1	0.020992	TMEM126A
	Q8IRJ7	CG16940	Dis3l2	1	1	0.021075	DIS3L2
	A1ZBF7	CG30329	Vha100-3	1	1	0.02119	ATP6V0A4
	A1ZA08	CG30472	CG30472	1	1	0.021208	no orthologs
	Q6QU65	CG7649	Meltrin	1	1	0.021589	ADAM12
	Q9VA45	CG1340	eIF4H2	1	1	0.021877	EIF4H
	O76923	CG7807	TfAP-2	1	1	0.022343	TFAP2A
	Q7KSK8	CG9611	f-cup	1	1	0.022594	LRRC40
	P52295	CG4799	Pen	1	1	0.022727	KPNA2
	Q95RX5	CG11984	Kcmf1	1	1	0.022941	KCMF1
	B4ZJ93	CG42468	Sfp24F	1	1	0.023075	CLEC4E
	P08181	CG17520	CkIIα	1	1	0.023453	CSNK2A1
	Q0E8X7	CG30415	roh	1	1	0.02351	no orthologs
	Q9VBQ3	CG5111	CG5111	1	1	0.023625	NUB1
	Q9W1T3	CG3092	CG3092	1	1	0.023813	MAIP1
	Q9VN80	CG12590	CG12590	1	1	0.02401	no orthologs
	A1Z8A6	CG2368	psq	1	1	0.02421	DNAJC14
	A8JRD0	CG31094	LpR1	1	1	0.024342	VLDLR
	Q7YU01	CG31092	LpR2	1	1	0.024342	VLDLR
	A0A0B4LHY0	CG12250	ymp	1	1	0.02519	no orthologs
	Q8IMQ4	CG31076	CG31076	1	1	0.02519	LRMDA
	V9HVU8	CG18545	CG18545	1	1	0.025565	no orthologs
	Q9VU57	CG17687	CG17687	1	1	0.02577	CFAP43
	P55824	CG1945	faf	1	1	0.025772	USP9X
	Q9W0M0	CG13890	Dci	1	1	0.025968	ECI2
	Q9VXJ9	CG9214	Tob	1	1	0.026341	TOB1
	Q9VMI0	CG9147	CG9147	1	1	0.026376	C5orf63
