# Supplementary material for: Identification of GOLPH3 Partners in Drosophila Unveils Potential Novel Roles in Tumorigenesis and Neural Disorders
Source: Cells. 2021 Sep 6;10(9):2336. doi: 10.3390/cells10092336 (PMC8468827; doi:10.3390/cells10092336)
Supplement: Supplementary file 1 [file cells-10-02336-s001.zip › Table S2.xlsx]

## Sheet: Sheet1
Table S2	Excel file listing the classes of proteins identified by MS from the AP-MS experiments.
	Protein Class	Percentage	Numbers
1	metabolite interconversion enzyme (PC00262)	0.284	128
2	translational protein (PC00263)	0.18	81
3	protein modifying enzyme (PC00260)	0.151	68
4	transporter (PC00227)	0.111	50
5	membrane traffic protein (PC00150)	0.053	24
6	cytoskeletal protein (PC00085)	0.047	21
7	protein-binding activity modulator (PC00095)	0.042	19
8	nucleic acid metabolism protein (PC00171)	0.035	16
9	chaperone (PC00072)	0.035	16
10	scaffold/adaptor protein (PC00226)	0.022	10
11	chromatin/chromatin-binding, or -regulatory protein (PC00077)	0.009	4
12	extracellular matrix protein (PC00102)	0.007	3
13	cell adhesion molecule (PC00069)	0.004	2
14	gene-specific transcriptional regulator (PC00264)	0.004	2
15	storage protein (PC00210)	0.004	2
16	defense/immunity protein (PC00090)	0.002	1
17	transfer/carrier protein (PC00219)	0.002	1
18	cell junction protein (PC00070)	0.002	1
19	structural protein (PC00211)	0.002	1
20	transmembrane signal receptor (PC00197)	0.002	1
