# Supplementary material for: Identification of GOLPH3 Partners in Drosophila Unveils Potential Novel Roles in Tumorigenesis and Neural Disorders
Source: Cells. 2021 Sep 6;10(9):2336. doi: 10.3390/cells10092336 (PMC8468827; doi:10.3390/cells10092336)
Supplement: Supplementary file 1 [file cells-10-02336-s001.zip › Table S3.xlsx]

## Sheet: Summary
Table S3	Excel file showing the results of the GOrilla enrichment analysis from the MS data of the AP-MS experiments shown in Table S1.
GO term	Description	P-value (1)	FDR q-value (2)	Enrichment (N, B, n, b) (3)	Genes (4)
GO:0010883	regulation of lipid storage	1.01e-06	0.00323	6.44 (676,8,105,8)	[+] Show genes
GO:1905952	regulation of lipid localization	1.01e-06	0.00161	6.44 (676,8,105,8)	[+] Show genes
GO:0043043	peptide biosynthetic process	1.18e-06	0.00126	1.51 (676,55,415,51)	[+] Show genes
GO:0006412	translation	1.74e-06	0.00139	1.51 (676,54,415,50)	[+] Show genes
GO:0043604	amide biosynthetic process	6.12e-06	0.00392	1.47 (676,60,415,54)	[+] Show genes
GO:0002181	cytoplasmic translation	9.96e-06	0.00532	1.50 (676,50,415,46)	[+] Show genes
GO:0006518	peptide metabolic process	1.6e-05	0.00733	1.58 (676,66,330,51)	[+] Show genes
GO:0006891	intra-Golgi vesicle-mediated transport	3.69e-05	0.0148	22.72 (676,7,17,4)	[+] Show genes
GO:0034645	cellular macromolecule biosynthetic process	0.000103	0.0366	1.40 (676,65,415,56)	[+] Show genes
GO:0000281	mitotic cytokinesis	0.000144	0.0461	28.17 (676,4,18,3)	[+] Show genes
GO:0000910	cytokinesis	0.000221	0.0643	16.69 (676,9,18,4)	[+] Show genes
GO:0061640	cytoskeleton-dependent cytokinesis	0.000221	0.059	16.69 (676,9,18,4)	[+] Show genes
GO:0043603	cellular amide metabolic process	0.000307	0.0757	1.46 (676,74,345,55)	[+] Show genes
GO:0009059	macromolecule biosynthetic process	0.00039	0.0892	1.46 (676,71,346,53)	[+] Show genes
GO:0065008	regulation of biological quality	0.000546	0.117	2.15 (676,109,75,26)	[+] Show genes
GO:0072741	protein localization to cell division site	0.000671	0.134	37.56 (676,2,18,2)	[+] Show genes
GO:1905345	protein localization to cleavage furrow	0.000671	0.126	37.56 (676,2,18,2)	[+] Show genes
GO:0044271	cellular nitrogen compound biosynthetic process	0.000678	0.121	1.31 (676,88,415,71)	[+] Show genes
Notes
(1) 'P-value' is the enrichment p-value computed according to the mHG or HG model. This p-value is not corrected for multiple testing of 3206 GO terms.
(2) 'FDR q-value' is the correction of the above p-value for multiple testing using the Benjamini and Hochberg (1995) method.
Namely, for the ith term (ranked according to p-value) the FDR q-value is (p-value * number of GO terms) / i.
(3) Enrichment (N, B, n, b) is defined as follows:
N - is the total number of genes
B - is the total number of genes associated with a specific GO term
n - is the number of genes in the top of the user's input list or in the target set when appropriate
b - is the number of genes in the intersection
Enrichment = (b/n) / (B/N)
(4) Genes: For each GO term you can see the list of associated genes that appear in the optimal top of the list.
Each gene name is specified by gene symbol followed by a short description of the gene

## Sheet: with individual genes
Table S3	Excel file showing the individual gene results of the GOrilla enrichment analysis from the MS data of the AP-MS experiments shown in Table S1.
GO term	Description	P-value	FDR q-value	Enrichment (N, B, n, b)	Genes
GO:0010883	regulation of lipid storage	1.01e-06	0.00323	6.44 (676,8,105,8)	[-] Hide genes
					beta'Cop - beta'-coatomer protein
					alphaCop - alpha-coatomer protein
					deltaCOP - delta-coatomer protein
					CG1444 - cg1444 gene product from transcript cg1444-ra
					Rac2 - cg8556 gene product from transcript cg8556-rb
					ltd - lightoid
					betaCop - beta-coatomer protein
					gammaCop - gamma-coatomer protein
GO:1905952	regulation of lipid localization	1.01e-06	0.00161	6.44 (676,8,105,8)	[-] Hide genes
					beta'Cop - beta'-coatomer protein
					alphaCop - alpha-coatomer protein
					deltaCOP - delta-coatomer protein
					betaCop - beta-coatomer protein
					ltd - lightoid
					Rac2 - cg8556 gene product from transcript cg8556-rb
					CG1444 - cg1444 gene product from transcript cg1444-ra
					gammaCop - gamma-coatomer protein
GO:0043043	peptide biosynthetic process	1.18e-06	0.00126	1.51 (676,55,415,51)	[-] Hide genes
					RpL7 - ribosomal protein l7
					RpL8 - ribosomal protein l8
					RpL18A - ribosomal protein l18a
					RpS19b - ribosomal protein s19b
					RpS25 - ribosomal protein s25
					RpS21 - ribosomal protein s21
					RpL13 - ribosomal protein l13
					Elf - ef1alpha-like factor
					RpS19a - ribosomal protein s19a
					RpL19 - ribosomal protein l19
					RpS5a - ribosomal protein s5a
					RpS15 - ribosomal protein s15
					RpS2 - ribosomal protein s2
					RpS29 - ribosomal protein s29
					RpS10b - ribosomal protein s10b
					RpL27 - ribosomal protein l27
					RpS13 - ribosomal protein s13
					RpLP0 - ribosomal protein lp0
					RpL22 - ribosomal protein l22
					RpL21 - ribosomal protein l21
					RpL12 - ribosomal protein l12
					eIF-4E - eukaryotic initiation factor 4e
					RpL31 - ribosomal protein l31
					RpS5b - ribosomal protein s5b
					HBS1 - cg1898 gene product from transcript cg1898-ra
					RpS11 - ribosomal protein s11
					RpS27 - ribosomal protein s27
					RpS9 - ribosomal protein s9
					RpL10 - ribosomal protein l10
					RpL15 - ribosomal protein l15
					RpL32 - ribosomal protein l32
					RpS15Aa - ribosomal protein s15aa
					RpL23 - ribosomal protein l23
					RpL24 - ribosomal protein l24
					RpL18 - ribosomal protein l18
					CG32495 - cg32495 gene product from transcript cg32495-rd
					RpL37A - ribosomal protein l37a
					RpL6 - ribosomal protein l6
					RpL13A - ribosomal protein l13a
					RpL34b - ribosomal protein l34b
					RpL9 - ribosomal protein l9
					Ef1alpha100E - elongation factor 1alpha100e
					RpS24 - ribosomal protein s24
					RpS20 - ribosomal protein s20
					RpL30 - ribosomal protein l30
					RpS23 - ribosomal protein s23
					RpS6 - ribosomal protein s6
					RpL28 - ribosomal protein l28
					RpS16 - ribosomal protein s16
					RpS14b - ribosomal protein s14b
					RpS17 - ribosomal protein s17
GO:0006412	translation	1.74e-06	0.00139	1.51 (676,54,415,50)	[-] Hide genes
					RpL7 - ribosomal protein l7
					RpL8 - ribosomal protein l8
					RpL18A - ribosomal protein l18a
					RpS19b - ribosomal protein s19b
					RpS25 - ribosomal protein s25
					RpS21 - ribosomal protein s21
					RpL13 - ribosomal protein l13
					Elf - ef1alpha-like factor
					RpS19a - ribosomal protein s19a
					RpL19 - ribosomal protein l19
					RpS5a - ribosomal protein s5a
					RpS15 - ribosomal protein s15
					RpS29 - ribosomal protein s29
					RpS2 - ribosomal protein s2
					RpS10b - ribosomal protein s10b
					RpS13 - ribosomal protein s13
					RpL27 - ribosomal protein l27
					RpLP0 - ribosomal protein lp0
					RpL22 - ribosomal protein l22
					RpL21 - ribosomal protein l21
					RpL12 - ribosomal protein l12
					eIF-4E - eukaryotic initiation factor 4e
					RpL31 - ribosomal protein l31
					RpS5b - ribosomal protein s5b
					HBS1 - cg1898 gene product from transcript cg1898-ra
					RpS11 - ribosomal protein s11
					RpS27 - ribosomal protein s27
					RpS9 - ribosomal protein s9
					RpL10 - ribosomal protein l10
					RpL15 - ribosomal protein l15
					RpL32 - ribosomal protein l32
					RpS15Aa - ribosomal protein s15aa
					RpL23 - ribosomal protein l23
					RpL24 - ribosomal protein l24
					RpL18 - ribosomal protein l18
					RpL37A - ribosomal protein l37a
					RpL6 - ribosomal protein l6
					RpL13A - ribosomal protein l13a
					RpL34b - ribosomal protein l34b
					RpL9 - ribosomal protein l9
					Ef1alpha100E - elongation factor 1alpha100e
					RpS24 - ribosomal protein s24
					RpS20 - ribosomal protein s20
					RpL30 - ribosomal protein l30
					RpS23 - ribosomal protein s23
					RpS6 - ribosomal protein s6
					RpS16 - ribosomal protein s16
					RpL28 - ribosomal protein l28
					RpS17 - ribosomal protein s17
					RpS14b - ribosomal protein s14b
GO:0043604	amide biosynthetic process	6.12e-06	0.00392	1.47 (676,60,415,54)	[-] Hide genes
					RpL7 - ribosomal protein l7
					RpL8 - ribosomal protein l8
					RpL18A - ribosomal protein l18a
					RpS19b - ribosomal protein s19b
					RpS25 - ribosomal protein s25
					RpS21 - ribosomal protein s21
					RpL13 - ribosomal protein l13
					Elf - ef1alpha-like factor
					RpS19a - ribosomal protein s19a
					RpL19 - ribosomal protein l19
					RpS5a - ribosomal protein s5a
					RpS15 - ribosomal protein s15
					RpS29 - ribosomal protein s29
					RpS2 - ribosomal protein s2
					RpS10b - ribosomal protein s10b
					RpS13 - ribosomal protein s13
					RpL27 - ribosomal protein l27
					RpLP0 - ribosomal protein lp0
					RpL22 - ribosomal protein l22
					CG5261 - cg5261 gene product from transcript cg5261-rb
					RpL21 - ribosomal protein l21
					RpL12 - ribosomal protein l12
					eIF-4E - eukaryotic initiation factor 4e
					RpL31 - ribosomal protein l31
					RpS5b - ribosomal protein s5b
					HBS1 - cg1898 gene product from transcript cg1898-ra
					RpS11 - ribosomal protein s11
					RpS27 - ribosomal protein s27
					RpS9 - ribosomal protein s9
					RpL10 - ribosomal protein l10
					RpL15 - ribosomal protein l15
					RpL32 - ribosomal protein l32
					RpS15Aa - ribosomal protein s15aa
					RpL23 - ribosomal protein l23
					RpL24 - ribosomal protein l24
					RpL18 - ribosomal protein l18
					CG32495 - cg32495 gene product from transcript cg32495-rd
					RpL37A - ribosomal protein l37a
					CG2543 - cg2543 gene product from transcript cg2543-ra
					RpL6 - ribosomal protein l6
					RpL13A - ribosomal protein l13a
					RpL34b - ribosomal protein l34b
					RpL9 - ribosomal protein l9
					RpS20 - ribosomal protein s20
					Ef1alpha100E - elongation factor 1alpha100e
					RpS24 - ribosomal protein s24
					RpL30 - ribosomal protein l30
					RpS23 - ribosomal protein s23
					RpS6 - ribosomal protein s6
					RpL28 - ribosomal protein l28
					RpS16 - ribosomal protein s16
					RpS17 - ribosomal protein s17
					RpS14b - ribosomal protein s14b
					Mulk - multi-substrate lipid kinase
GO:0002181	cytoplasmic translation	9.96e-06	0.00532	1.50 (676,50,415,46)	[-] Hide genes
					RpL7 - ribosomal protein l7
					RpL8 - ribosomal protein l8
					RpS11 - ribosomal protein s11
					RpS27 - ribosomal protein s27
					RpL18A - ribosomal protein l18a
					RpS19b - ribosomal protein s19b
					RpL15 - ribosomal protein l15
					RpL10 - ribosomal protein l10
					RpS9 - ribosomal protein s9
					RpL32 - ribosomal protein l32
					RpS15Aa - ribosomal protein s15aa
					RpS25 - ribosomal protein s25
					RpL23 - ribosomal protein l23
					RpL24 - ribosomal protein l24
					RpL13 - ribosomal protein l13
					RpS21 - ribosomal protein s21
					RpL18 - ribosomal protein l18
					RpL37A - ribosomal protein l37a
					RpS19a - ribosomal protein s19a
					RpL6 - ribosomal protein l6
					RpL19 - ribosomal protein l19
					RpL13A - ribosomal protein l13a
					RpS5a - ribosomal protein s5a
					RpS15 - ribosomal protein s15
					RpS29 - ribosomal protein s29
					RpS2 - ribosomal protein s2
					RpS10b - ribosomal protein s10b
					RpS13 - ribosomal protein s13
					RpL27 - ribosomal protein l27
					RpLP0 - ribosomal protein lp0
					RpL34b - ribosomal protein l34b
					RpL9 - ribosomal protein l9
					RpL22 - ribosomal protein l22
					RpS20 - ribosomal protein s20
					RpS24 - ribosomal protein s24
					RpL30 - ribosomal protein l30
					RpS23 - ribosomal protein s23
					RpL21 - ribosomal protein l21
					RpS6 - ribosomal protein s6
					RpL28 - ribosomal protein l28
					RpS16 - ribosomal protein s16
					RpL12 - ribosomal protein l12
					RpS14b - ribosomal protein s14b
					RpS17 - ribosomal protein s17
					RpL31 - ribosomal protein l31
					RpS5b - ribosomal protein s5b
GO:0006518	peptide metabolic process	1.6e-05	0.00733	1.58 (676,66,330,51)	[-] Hide genes
					RpL7 - ribosomal protein l7
					RpL18A - ribosomal protein l18a
					RpS19b - ribosomal protein s19b
					RpS25 - ribosomal protein s25
					RpS21 - ribosomal protein s21
					RpL13 - ribosomal protein l13
					Elf - ef1alpha-like factor
					RpS19a - ribosomal protein s19a
					RpL19 - ribosomal protein l19
					RpS5a - ribosomal protein s5a
					RpS15 - ribosomal protein s15
					RpS2 - ribosomal protein s2
					RpS10b - ribosomal protein s10b
					GstD4 - glutathione s transferase d4
					Pal1 - peptidyl-alpha-hydroxyglycine-alpha-amidating lyase 1
					RpS13 - ribosomal protein s13
					RpL27 - ribosomal protein l27
					RpL22 - ribosomal protein l22
					RpL12 - ribosomal protein l12
					eIF-4E - eukaryotic initiation factor 4e
					Spase25 - spase 25-subunit
					RpL31 - ribosomal protein l31
					GstD1 - glutathione s transferase d1
					RpS5b - ribosomal protein s5b
					GstD9 - glutathione s transferase d9
					HBS1 - cg1898 gene product from transcript cg1898-ra
					RpS11 - ribosomal protein s11
					RpS27 - ribosomal protein s27
					RpS9 - ribosomal protein s9
					RpL10 - ribosomal protein l10
					RpL15 - ribosomal protein l15
					RpS15Aa - ribosomal protein s15aa
					RpL23 - ribosomal protein l23
					RpL18 - ribosomal protein l18
					CG32495 - cg32495 gene product from transcript cg32495-rd
					RpL37A - ribosomal protein l37a
					RpL6 - ribosomal protein l6
					RpL13A - ribosomal protein l13a
					RpL34b - ribosomal protein l34b
					RpL9 - ribosomal protein l9
					GstE1 - glutathione s transferase e1
					Ef1alpha100E - elongation factor 1alpha100e
					RpS24 - ribosomal protein s24
					RpS20 - ribosomal protein s20
					RpL30 - ribosomal protein l30
					RpS23 - ribosomal protein s23
					RpS6 - ribosomal protein s6
					RpS16 - ribosomal protein s16
					RpL28 - ribosomal protein l28
					RpS17 - ribosomal protein s17
					RpS14b - ribosomal protein s14b
GO:0006891	intra-Golgi vesicle-mediated transport	3.69e-05	0.0148	22.72 (676,7,17,4)	[-] Hide genes
					beta'Cop - beta'-coatomer protein
					l(2)s5379 - lethal (2) s5379
					alphaCop - alpha-coatomer protein
					betaCop - beta-coatomer protein
GO:0034645	cellular macromolecule biosynthetic process	0.000103	0.0366	1.40 (676,65,415,56)	[-] Hide genes
					RpL7 - ribosomal protein l7
					RpL8 - ribosomal protein l8
					RpL18A - ribosomal protein l18a
					RpS19b - ribosomal protein s19b
					RpS25 - ribosomal protein s25
					RpS21 - ribosomal protein s21
					RpL13 - ribosomal protein l13
					Elf - ef1alpha-like factor
					RpS19a - ribosomal protein s19a
					eIF-5A - cg3186 gene product from transcript cg3186-ra
					RpL19 - ribosomal protein l19
					RpS5a - ribosomal protein s5a
					skpA - cg16983 gene product from transcript cg16983-rd
					RpS15 - ribosomal protein s15
					RpS2 - ribosomal protein s2
					RpS29 - ribosomal protein s29
					RpS10b - ribosomal protein s10b
					RpL27 - ribosomal protein l27
					RpS13 - ribosomal protein s13
					RpLP0 - ribosomal protein lp0
					RpL22 - ribosomal protein l22
					RpL21 - ribosomal protein l21
					RpL12 - ribosomal protein l12
					eIF-4E - eukaryotic initiation factor 4e
					RpL31 - ribosomal protein l31
					RpS5b - ribosomal protein s5b
					HBS1 - cg1898 gene product from transcript cg1898-ra
					RpS11 - ribosomal protein s11
					RpS27 - ribosomal protein s27
					RpS9 - ribosomal protein s9
					RpL10 - ribosomal protein l10
					RpL15 - ribosomal protein l15
					RpL32 - ribosomal protein l32
					RpS15Aa - ribosomal protein s15aa
					RpL23 - ribosomal protein l23
					RpL24 - ribosomal protein l24
					RpL18 - ribosomal protein l18
					botv - brother of tout-velu
					Cul-4 - cullin-4
					RpL37A - ribosomal protein l37a
					RnrL - ribonucleoside diphosphate reductase large subunit
					RpL6 - ribosomal protein l6
					RpL13A - ribosomal protein l13a
					RpL34b - ribosomal protein l34b
					RpL9 - ribosomal protein l9
					Ef1alpha100E - elongation factor 1alpha100e
					RpS24 - ribosomal protein s24
					RpS20 - ribosomal protein s20
					RpL30 - ribosomal protein l30
					CG9485 - cg9485 gene product from transcript cg9485-rf
					RpS23 - ribosomal protein s23
					RpS6 - ribosomal protein s6
					RpS16 - ribosomal protein s16
					RpL28 - ribosomal protein l28
					RpS14b - ribosomal protein s14b
					RpS17 - ribosomal protein s17
GO:0000281	mitotic cytokinesis	0.000144	0.0461	28.17 (676,4,18,3)	[-] Hide genes
					Act57B - actin 57b
					l(2)s5379 - lethal (2) s5379
					Rab1 - cg3320 gene product from transcript cg3320-ra
GO:0000910	cytokinesis	0.000221	0.0643	16.69 (676,9,18,4)	[-] Hide genes
					Act57B - actin 57b
					l(2)s5379 - lethal (2) s5379
					alphaCop - alpha-coatomer protein
					Rab1 - cg3320 gene product from transcript cg3320-ra
GO:0061640	cytoskeleton-dependent cytokinesis	0.000221	0.059	16.69 (676,9,18,4)	[-] Hide genes
					Act57B - actin 57b
					l(2)s5379 - lethal (2) s5379
					alphaCop - alpha-coatomer protein
					Rab1 - cg3320 gene product from transcript cg3320-ra
GO:0043603	cellular amide metabolic process	0.000307	0.0757	1.46 (676,74,345,55)	[-] Hide genes
					RpL7 - ribosomal protein l7
					RpL18A - ribosomal protein l18a
					RpS19b - ribosomal protein s19b
					RpS25 - ribosomal protein s25
					RpS21 - ribosomal protein s21
					RpL13 - ribosomal protein l13
					Elf - ef1alpha-like factor
					CG10096 - cg10096 gene product from transcript cg10096-ra
					RpS19a - ribosomal protein s19a
					RpL19 - ribosomal protein l19
					RpS5a - ribosomal protein s5a
					RpS15 - ribosomal protein s15
					RpS2 - ribosomal protein s2
					RpS10b - ribosomal protein s10b
					Pal1 - peptidyl-alpha-hydroxyglycine-alpha-amidating lyase 1
					GstD4 - glutathione s transferase d4
					RpL27 - ribosomal protein l27
					RpS13 - ribosomal protein s13
					RpL22 - ribosomal protein l22
					CG5261 - cg5261 gene product from transcript cg5261-rb
					RpL12 - ribosomal protein l12
					eIF-4E - eukaryotic initiation factor 4e
					Spase25 - spase 25-subunit
					RpL31 - ribosomal protein l31
					GstD1 - glutathione s transferase d1
					GstD9 - glutathione s transferase d9
					RpS5b - ribosomal protein s5b
					HBS1 - cg1898 gene product from transcript cg1898-ra
					RpS11 - ribosomal protein s11
					RpS27 - ribosomal protein s27
					RpS9 - ribosomal protein s9
					RpL10 - ribosomal protein l10
					RpL15 - ribosomal protein l15
					RpS15Aa - ribosomal protein s15aa
					RpL23 - ribosomal protein l23
					RpL24 - ribosomal protein l24
					RpL18 - ribosomal protein l18
					CG32495 - cg32495 gene product from transcript cg32495-rd
					RpL37A - ribosomal protein l37a
					RpL6 - ribosomal protein l6
					RpL13A - ribosomal protein l13a
					RpL34b - ribosomal protein l34b
					RpL9 - ribosomal protein l9
					GstE1 - glutathione s transferase e1
					RpS24 - ribosomal protein s24
					Ef1alpha100E - elongation factor 1alpha100e
					RpS20 - ribosomal protein s20
					RpL30 - ribosomal protein l30
					RpS23 - ribosomal protein s23
					RpS6 - ribosomal protein s6
					RpS16 - ribosomal protein s16
					RpL28 - ribosomal protein l28
					RpS14b - ribosomal protein s14b
					RpS17 - ribosomal protein s17
					Mulk - multi-substrate lipid kinase
GO:0009059	macromolecule biosynthetic process	0.00039	0.0892	1.46 (676,71,346,53)	[-] Hide genes
					RpL7 - ribosomal protein l7
					RpL18A - ribosomal protein l18a
					RpS19b - ribosomal protein s19b
					CG6750 - cg6750 gene product from transcript cg6750-ra
					RpS25 - ribosomal protein s25
					RpL13 - ribosomal protein l13
					RpS21 - ribosomal protein s21
					Elf - ef1alpha-like factor
					RpS19a - ribosomal protein s19a
					eIF-5A - cg3186 gene product from transcript cg3186-ra
					RpL19 - ribosomal protein l19
					RpS5a - ribosomal protein s5a
					skpA - cg16983 gene product from transcript cg16983-rd
					RpS15 - ribosomal protein s15
					RpS2 - ribosomal protein s2
					RpS10b - ribosomal protein s10b
					RpL27 - ribosomal protein l27
					RpS13 - ribosomal protein s13
					RpL22 - ribosomal protein l22
					RpL12 - ribosomal protein l12
					eIF-4E - eukaryotic initiation factor 4e
					Cnx99A - calnexin 99a
					RpL31 - ribosomal protein l31
					RpS5b - ribosomal protein s5b
					HBS1 - cg1898 gene product from transcript cg1898-ra
					RpS11 - ribosomal protein s11
					RpS27 - ribosomal protein s27
					RpS9 - ribosomal protein s9
					RpL10 - ribosomal protein l10
					RpL15 - ribosomal protein l15
					RpS15Aa - ribosomal protein s15aa
					RpL23 - ribosomal protein l23
					RpL24 - ribosomal protein l24
					RpL18 - ribosomal protein l18
					botv - brother of tout-velu
					Cul-4 - cullin-4
					RpL37A - ribosomal protein l37a
					RpL6 - ribosomal protein l6
					RpL13A - ribosomal protein l13a
					RpL34b - ribosomal protein l34b
					RpL9 - ribosomal protein l9
					RpS20 - ribosomal protein s20
					RpS24 - ribosomal protein s24
					Ef1alpha100E - elongation factor 1alpha100e
					RpL30 - ribosomal protein l30
					CG9485 - cg9485 gene product from transcript cg9485-rf
					RpS23 - ribosomal protein s23
					RpS6 - ribosomal protein s6
					RpL28 - ribosomal protein l28
					RpS16 - ribosomal protein s16
					CG8552 - cg8552 gene product from transcript cg8552-ra
					RpS17 - ribosomal protein s17
					RpS14b - ribosomal protein s14b
GO:0065008	regulation of biological quality	0.000546	0.117	2.15 (676,109,75,26)	[-] Hide genes
					CG7945 - cg7945 gene product from transcript cg7945-ra
					14-3-3zeta - cg17870 gene product from transcript cg17870-re
					Atpalpha - na pump alpha subunit
					betaCop - beta-coatomer protein
					TrxT - thioredoxin t
					Cand1 - cullin-associated and neddylation-dissociated 1
					alphaCop - alpha-coatomer protein
					Prx6005 - peroxiredoxin 6005
					Sac1 - cg9128 gene product from transcript cg9128-rb
					PMCA - plasma membrane calcium atpase
					gammaCop - gamma-coatomer protein
					beta'Cop - beta'-coatomer protein
					Rac1 - cg2248 gene product from transcript cg2248-rb
					Vha68-1 - vacuolar h[+] atpase subunit 68-1
					skpA - cg16983 gene product from transcript cg16983-rd
					bsf - bicoid stability factor
					Rac2 - cg8556 gene product from transcript cg8556-rb
					Chc - clathrin heavy chain
					TER94 - cg2331 gene product from transcript cg2331-ra
					Trxr-1 - thioredoxin reductase-1
					Gapdh2 - glyceraldehyde 3 phosphate dehydrogenase 2
					Arf72A - arflike at 72a
					Rab1 - cg3320 gene product from transcript cg3320-ra
					dj-1beta - cg1349 gene product from transcript cg1349-ra
					CG1444 - cg1444 gene product from transcript cg1444-ra
					Fmr1 - cg6203 gene product from transcript cg6203-rc
GO:0072741	protein localization to cell division site	0.000671	0.134	37.56 (676,2,18,2)	[-] Hide genes
					alphaCop - alpha-coatomer protein
					Rab1 - cg3320 gene product from transcript cg3320-ra
GO:1905345	protein localization to cleavage furrow	0.000671	0.126	37.56 (676,2,18,2)	[-] Hide genes
					alphaCop - alpha-coatomer protein
					Rab1 - cg3320 gene product from transcript cg3320-ra
GO:0044271	cellular nitrogen compound biosynthetic process	0.000678	0.121	1.31 (676,88,415,71)	[-] Hide genes
					RpL7 - ribosomal protein l7
					RpL8 - ribosomal protein l8
					RpL18A - ribosomal protein l18a
					RpS19b - ribosomal protein s19b
					CG2964 - cg2964 gene product from transcript cg2964-ra
					RpS25 - ribosomal protein s25
					CG31473 - cg31473 gene product from transcript cg31473-ra
					RpS21 - ribosomal protein s21
					RpL13 - ribosomal protein l13
					Dhod - dihydroorotate dehydrogenase
					Elf - ef1alpha-like factor
					RpS19a - ribosomal protein s19a
					Oscp - oligomycin sensitivity-conferring protein
					ATPsyn-b - atp synthase, subunit b
					Coprox - coproporphyrinogen oxidase
					RpL19 - ribosomal protein l19
					RpS5a - ribosomal protein s5a
					RpS15 - ribosomal protein s15
					l(1)G0230 - lethal (1) g0230
					RpS2 - ribosomal protein s2
					RpS29 - ribosomal protein s29
					RpS10b - ribosomal protein s10b
					RpL27 - ribosomal protein l27
					RpS13 - ribosomal protein s13
					CG7813 - cg7813 gene product from transcript cg7813-ra
					RpLP0 - ribosomal protein lp0
					Ppox - protoporphyrinogen oxidase
					RpL22 - ribosomal protein l22
					Gapdh2 - glyceraldehyde 3 phosphate dehydrogenase 2
					CG5261 - cg5261 gene product from transcript cg5261-rb
					RpL21 - ribosomal protein l21
					RpL12 - ribosomal protein l12
					eIF-4E - eukaryotic initiation factor 4e
					RpL31 - ribosomal protein l31
					RpS5b - ribosomal protein s5b
					HBS1 - cg1898 gene product from transcript cg1898-ra
					RpS11 - ribosomal protein s11
					RpS27 - ribosomal protein s27
					CG31472 - cg31472 gene product from transcript cg31472-rb
					RpS9 - ribosomal protein s9
					RpL10 - ribosomal protein l10
					RpL15 - ribosomal protein l15
					RpL32 - ribosomal protein l32
					RpS15Aa - ribosomal protein s15aa
					RpL23 - ribosomal protein l23
					ATPsyn-d - atp synthase, subunit d
					RpL24 - ribosomal protein l24
					bur - burgundy
					RpL18 - ribosomal protein l18
					CG32495 - cg32495 gene product from transcript cg32495-rd
					Cul-4 - cullin-4
					RpL37A - ribosomal protein l37a
					RnrL - ribonucleoside diphosphate reductase large subunit
					CG2543 - cg2543 gene product from transcript cg2543-ra
					RpL6 - ribosomal protein l6
					RpL13A - ribosomal protein l13a
					RpL34b - ribosomal protein l34b
					RpL9 - ribosomal protein l9
					RpS20 - ribosomal protein s20
					Ef1alpha100E - elongation factor 1alpha100e
					RpS24 - ribosomal protein s24
					RpL30 - ribosomal protein l30
					RpS23 - ribosomal protein s23
					RpS6 - ribosomal protein s6
					RpS16 - ribosomal protein s16
					RpL28 - ribosomal protein l28
					RpS14b - ribosomal protein s14b
					RpS17 - ribosomal protein s17
					Mulk - multi-substrate lipid kinase
					su(r) - suppressor of rudimentary
					CG4692 - cg4692 gene product from transcript cg4692-rb
