# Supplementary material for: Identification of GOLPH3 Partners in Drosophila Unveils Potential Novel Roles in Tumorigenesis and Neural Disorders
Source: Cells. 2021 Sep 6;10(9):2336. doi: 10.3390/cells10092336 (PMC8468827; doi:10.3390/cells10092336)
Supplement: Supplementary file 1 [file cells-10-02336-s001.zip › Table S4.xlsx]

## Sheet: analysis-2
Table S4	Excel file showing the results of the PANTHER over-representation analysis from the MS data of the AP-MS experiments shown in Table S1.
	PANTHER GO-Slim Biological Process	Drosophila melanogaster - REFLIST (13811)	Sauron interactors (671)	Expected	Over/under-represented	Fold Enrichment	P-value
	ATP biosynthetic process (GO:0006754)	46	13	2.23	+	5.82	0.00301
	purine nucleoside triphosphate biosynthetic process (GO:0009145)	47	13	2.28	+	5.69	0.00368
	purine ribonucleoside triphosphate biosynthetic process (GO:0009206)	47	13	2.28	+	5.69	0.00368
	purine ribonucleoside triphosphate metabolic process (GO:0009205)	47	13	2.28	+	5.69	0.00368
	endoplasmic reticulum to Golgi vesicle-mediated transport (GO:0006888)	51	14	2.48	+	5.65	0.00165
	ribonucleoside triphosphate metabolic process (GO:0009199)	48	13	2.33	+	5.57	0.00448
	purine nucleoside triphosphate metabolic process (GO:0009144)	48	13	2.33	+	5.57	0.00448
	ribonucleoside triphosphate biosynthetic process (GO:0009201)	48	13	2.33	+	5.57	0.00448
	ATP synthesis coupled proton transport (GO:0015986)	45	12	2.19	+	5.49	0.0122
	energy coupled proton transport, down electrochemical gradient (GO:0015985)	45	12	2.19	+	5.49	0.0122
	proton transmembrane transport (GO:1902600)	50	13	2.43	+	5.35	0.00656
	nucleoside triphosphate biosynthetic process (GO:0009142)	51	13	2.48	+	5.25	0.00789
	ATP metabolic process (GO:0046034)	60	15	2.92	+	5.15	0.00188
	nucleoside triphosphate metabolic process (GO:0009141)	54	13	2.62	+	4.96	0.0134
	protein import (GO:0017038)	75	15	3.64	+	4.12	0.0198
	ribonucleotide biosynthetic process (GO:0009260)	95	18	4.62	+	3.9	0.00554
	purine ribonucleotide biosynthetic process (GO:0009152)	91	17	4.42	+	3.85	0.012
	ribose phosphate biosynthetic process (GO:0046390)	97	18	4.71	+	3.82	0.00716
	translational elongation (GO:0006414)	181	33	8.79	+	3.75	1.41e-06
	translation (GO:0006412)	181	33	8.79	+	3.75	1.41e-06
	proteolysis involved in cellular protein catabolic process (GO:0051603)	209	38	10.15	+	3.74	8.1e-08
	cellular protein catabolic process (GO:0044257)	210	38	10.2	+	3.72	9.15e-08
	peptide biosynthetic process (GO:0043043)	183	33	8.89	+	3.71	1.8e-06
	generation of precursor metabolites and energy (GO:0006091)	95	17	4.62	+	3.68	0.0197
	protein catabolic process (GO:0030163)	219	39	10.64	+	3.67	7.78e-08
	purine nucleotide biosynthetic process (GO:0006164)	96	17	4.66	+	3.64	0.0222
	proteasome-mediated ubiquitin-dependent protein catabolic process (GO:0043161)	132	23	6.41	+	3.59	0.000969
	nucleotide biosynthetic process (GO:0009165)	110	19	5.34	+	3.56	0.00987
	nucleoside phosphate biosynthetic process (GO:1901293)	112	19	5.44	+	3.49	0.0124
	ubiquitin-dependent protein catabolic process (GO:0006511)	183	31	8.89	+	3.49	2.08e-05
	proteasomal protein catabolic process (GO:0010498)	142	24	6.9	+	3.48	0.000907
	peptide metabolic process (GO:0006518)	255	43	12.39	+	3.47	3.77e-08
	ribonucleotide metabolic process (GO:0009259)	139	23	6.75	+	3.41	0.00213
	oxidation-reduction process (GO:0055114)	121	20	5.88	+	3.4	0.0102
	purine-containing compound biosynthetic process (GO:0072522)	103	17	5	+	3.4	0.0494
	purine ribonucleotide metabolic process (GO:0009150)	134	22	6.51	+	3.38	0.00401
	modification-dependent protein catabolic process (GO:0019941)	189	31	9.18	+	3.38	4.03e-05
	amide biosynthetic process (GO:0043604)	215	35	10.45	+	3.35	6.12e-06
	ribose phosphate metabolic process (GO:0019693)	143	23	6.95	+	3.31	0.00327
	modification-dependent macromolecule catabolic process (GO:0043632)	193	31	9.38	+	3.31	6.16e-05
	establishment of protein localization to organelle (GO:0072594)	134	21	6.51	+	3.23	0.0127
	organophosphate biosynthetic process (GO:0090407)	174	27	8.45	+	3.19	0.00083
	nucleotide metabolic process (GO:0009117)	163	25	7.92	+	3.16	0.0026
	purine nucleotide metabolic process (GO:0006163)	145	22	7.04	+	3.12	0.0124
	nucleoside phosphate metabolic process (GO:0006753)	166	25	8.07	+	3.1	0.00348
	cellular amide metabolic process (GO:0043603)	327	48	15.89	+	3.02	1.92e-07
	purine-containing compound metabolic process (GO:0072521)	156	22	7.58	+	2.9	0.0342
	cellular macromolecule catabolic process (GO:0044265)	289	40	14.04	+	2.85	2.98e-05
	organonitrogen compound biosynthetic process (GO:1901566)	519	71	25.22	+	2.82	1.27e-10
	organophosphate metabolic process (GO:0019637)	290	39	14.09	+	2.77	8.91e-05
	carbohydrate derivative biosynthetic process (GO:1901137)	209	28	10.15	+	2.76	0.00681
	macromolecule catabolic process (GO:0009057)	314	42	15.26	+	2.75	3.17e-05
	nucleobase-containing small molecule metabolic process (GO:0055086)	189	25	9.18	+	2.72	0.0262
	protein localization to organelle (GO:0033365)	218	28	10.59	+	2.64	0.0139
	carbohydrate derivative metabolic process (GO:1901135)	316	40	15.35	+	2.61	0.000308
	proteolysis (GO:0006508)	418	52	20.31	+	2.56	6.37e-06
	organonitrogen compound catabolic process (GO:1901565)	324	40	15.74	+	2.54	0.0005
	intracellular protein transport (GO:0006886)	334	41	16.23	+	2.53	0.000401
	intracellular transport (GO:0046907)	452	55	21.96	+	2.5	5.25e-06
	cellular protein metabolic process (GO:0044267)	977	113	47.47	+	2.38	2.15e-13
	establishment of localization in cell (GO:0051649)	481	55	23.37	+	2.35	3.44e-05
	protein transport (GO:0015031)	379	43	18.41	+	2.34	0.00183
	peptide transport (GO:0015833)	380	43	18.46	+	2.33	0.0019
	amide transport (GO:0042886)	383	43	18.61	+	2.31	0.00214
	establishment of protein localization (GO:0045184)	386	43	18.75	+	2.29	0.00244
	cellular protein localization (GO:0034613)	407	44	19.77	+	2.23	0.00429
	cellular macromolecule localization (GO:0070727)	409	44	19.87	+	2.21	0.00461
	cellular localization (GO:0051641)	573	61	27.84	+	2.19	7.64e-05
	protein metabolic process (GO:0019538)	1133	118	55.05	+	2.14	6.1e-11
	organonitrogen compound metabolic process (GO:1901564)	1510	157	73.36	+	2.14	6.56e-16
	small molecule metabolic process (GO:0044281)	455	47	22.11	+	2.13	0.00536
	nitrogen compound transport (GO:0071705)	442	45	21.47	+	2.1	0.0177
	cellular catabolic process (GO:0044248)	484	49	23.51	+	2.08	0.00591
	protein localization (GO:0008104)	455	46	22.11	+	2.08	0.014
	organic substance transport (GO:0071702)	502	50	24.39	+	2.05	0.00835
	macromolecule localization (GO:0033036)	504	49	24.49	+	2	0.0155
	phosphate-containing compound metabolic process (GO:0006796)	548	53	26.62	+	1.99	0.00817
	organic substance catabolic process (GO:1901575)	529	51	25.7	+	1.98	0.0144
	phosphorus metabolic process (GO:0006793)	554	53	26.92	+	1.97	0.014
	catabolic process (GO:0009056)	587	54	28.52	+	1.89	0.0253
	transport (GO:0006810)	1021	83	49.6	+	1.67	0.0127
	establishment of localization (GO:0051234)	1033	83	50.19	+	1.65	0.0198
	localization (GO:0051179)	1132	88	55	+	1.6	0.0324
	cellular process (GO:0009987)	4663	318	226.55	+	1.4	1.97e-09
	cellular metabolic process (GO:0044237)	3002	196	145.85	+	1.34	0.0145
	organic substance metabolic process (GO:0071704)	3129	200	152.02	+	1.32	0.0371
	metabolic process (GO:0008152)	3251	207	157.95	+	1.31	0.0313
	biological_process (GO:0008150)	5206	331	252.93	+	1.31	3.29e-06
	Unclassified (UNCLASSIFIED)	8605	340	418.07	-	0.81	0
	regulation of macromolecule metabolic process (GO:0060255)	1153	28	56.02	-	0.5	0.0471
	regulation of metabolic process (GO:0019222)	1213	28	58.93	-	0.48	0.01
	regulation of primary metabolic process (GO:0080090)	1077	24	52.33	-	0.46	0.0179
	regulation of nitrogen compound metabolic process (GO:0051171)	1067	23	51.84	-	0.44	0.0112
	regulation of cellular metabolic process (GO:0031323)	1116	23	54.22	-	0.42	0.00284
	nucleic acid metabolic process (GO:0090304)	1441	29	70.01	-	0.41	2.69e-05
	RNA metabolic process (GO:0016070)	1310	25	63.65	-	0.39	4.47e-05
	regulation of gene expression (GO:0010468)	1006	19	48.88	-	0.39	0.00189
	regulation of cellular macromolecule biosynthetic process (GO:2000112)	888	15	43.14	-	0.35	0.00147
	regulation of macromolecule biosynthetic process (GO:0010556)	889	15	43.19	-	0.35	0.00147
	regulation of cellular biosynthetic process (GO:0031326)	894	15	43.43	-	0.35	0.00152
	regulation of biosynthetic process (GO:0009889)	896	15	43.53	-	0.34	0.00108
	regulation of RNA metabolic process (GO:0051252)	879	10	42.71	-	0.23	3.84e-06
	regulation of nucleobase-containing compound metabolic process (GO:0019219)	894	10	43.43	-	0.23	2.83e-06
	regulation of transcription by RNA polymerase II (GO:0006357)	663	7	32.21	-	0.22	0.000202
	transcription by RNA polymerase II (GO:0006366)	693	7	33.67	-	0.21	7.13e-05
	regulation of transcription, DNA-templated (GO:0006355)	824	8	40.03	-	0.2	1.84e-06
	regulation of nucleic acid-templated transcription (GO:1903506)	824	8	40.03	-	0.2	1.84e-06
	regulation of RNA biosynthetic process (GO:2001141)	824	8	40.03	-	0.2	1.84e-06
	nucleic acid-templated transcription (GO:0097659)	871	8	42.32	-	0.19	3.13e-07
	transcription, DNA-templated (GO:0006351)	871	8	42.32	-	0.19	3.13e-07
	RNA biosynthetic process (GO:0032774)	880	8	42.75	-	0.19	2.19e-07
	multicellular organismal process (GO:0032501)	380	2	18.46	-	0.11	0.00692
	Analysis Type:	PANTHER Overrepresentation Test (Released 20210224)
	Annotation Version and Release Date:	PANTHER version 16.0 Released 2020-12-01
	Analyzed List:	Input Sauron AP-MS (Drosophila melanogaster)
	Reference List:	Drosophila melanogaster (all genes in database)
	Test Type:	FISHER
	Correction:	BONFERRONI
	Bonferroni count:	1323

## Sheet: only headings
Table S4	Excel file showing the results of the PANTHER over-representation analysis from the MS data of the AP-MS experiments shown in Table S1.
	PANTHER GO-Slim	Drosophila melanogaster	Sauron Input (671)	Sauron Input	Sauron Input	Client Text Box Input	Sauron Input
	Biological Process	REFLIST (13811)		(expected)	(over/under)	(fold Enrichment)	(P-value)
	endoplasmic reticulum to Golgi vesicle-mediated transport (GO:0006888)	51	14	2.48	+	5.65	0.00165
	ATP synthesis coupled proton transport (GO:0015986)	45	12	2.19	+	5.49	0.0122
	protein import (GO:0017038)	75	15	3.64	+	4.12	0.0198
	translational elongation (GO:0006414)	181	33	8.79	+	3.75	1.41e-06
	generation of precursor metabolites and energy (GO:0006091)	95	17	4.62	+	3.68	0.0197
	proteasome-mediated ubiquitin-dependent protein catabolic process (GO:0043161)	132	23	6.41	+	3.59	0.000969
	oxidation-reduction process (GO:0055114)	121	20	5.88	+	3.4	0.0102
	establishment of protein localization to organelle (GO:0072594)	134	21	6.51	+	3.23	0.0127
	intracellular protein transport (GO:0006886)	334	41	16.23	+	2.53	0.000401
	Unclassified (UNCLASSIFIED)	8605	340	418.07	-	0.81	0
	regulation of transcription by RNA polymerase II (GO:0006357)	663	7	32.21	-	0.22	0.000202
	transcription by RNA polymerase II (GO:0006366)	693	7	33.67	-	0.21	7.13e-05
	multicellular organismal process (GO:0032501)	380	2	18.46	-	0.11	0.00692
	endoplasmic reticulum to Golgi vesicle-mediated transport (GO:0006888)	5.65
	ATP synthesis coupled proton transport (GO:0015986)	5.49
	protein import (GO:0017038)	4.12
	translational elongation (GO:0006414)	3.75
	generation of precursor metabolites and energy (GO:0006091)	3.68
	proteasome-mediated ubiquitin-dependent protein catabolic process (GO:0043161)	3.59
	oxidation-reduction process (GO:0055114)	3.4
	establishment of protein localization to organelle (GO:0072594)	3.23
	intracellular protein transport (GO:0006886)	2.53
	Unclassified (UNCLASSIFIED)	-0.81
	regulation of transcription by RNA polymerase II (GO:0006357)	-0.22
	transcription by RNA polymerase II (GO:0006366)	-0.21
	multicellular organismal process (GO:0032501)	-0.11
